# Supplementary material for: Poly[aqua­(μ2-4,4′-bipyridine-κ2 N:N′)(ethane-1,2-diol-κO)(μ2-sulfato-κ2 O:O′)nickel(II)]
Source: Acta Crystallogr Sect E Struct Rep Online. 2013 Feb 16;69(Pt 3):m154–5. doi: 10.1107/S1600536813003772 (PMC3588522; doi:10.1107/S1600536813003772)
Supplement: Supplementary file 2 [file e-69-0m154-Isup2.hkl]

# 
# h,k,l, Fc-squared, Fo-squared, sigma(Fo-squared) and status flag 
# 
data_I
_shelx_title ' p in C2/c' 
_shelx_refln_list_code          4 
_shelx_F_calc_maximum      465.29 
_exptl_crystal_F_000      1616.00 
_reflns_d_resolution_high  0.7702 
 
loop_ 
 _symmetry_equiv_pos_as_xyz 
 'x, y, z' 
 '-x, y, -z+1/2' 
 'x+1/2, y+1/2, z' 
 '-x+1/2, y+1/2, -z+1/2' 
 '-x, -y, -z' 
 'x, -y, z-1/2' 
 '-x+1/2, -y+1/2, -z' 
 'x+1/2, -y+1/2, z-1/2' 
 
_cell_length_a    11.0218 
_cell_length_b    22.6063 
_cell_length_c    12.1228 
_cell_angle_alpha  90.000 
_cell_angle_beta   95.646 
_cell_angle_gamma  90.000 
 
_shelx_F_squared_multiplier     1.000 
 
loop_ 
 _refln_index_h 
 _refln_index_k 
 _refln_index_l 
 _refln_F_squared_calc 
 _refln_F_squared_meas 
 _refln_F_squared_sigma 
 _refln_observed_status 
   2   0   0    58015.10    63562.98    378.44 o 
   4   0   0   119165.12   136362.34    883.26 o 
   6   0   0     8793.83     9070.27    289.31 o 
   8   0   0    19180.13    19183.63    269.13 o 
  10   0   0    20258.94    20212.87    778.35 o 
  12   0   0    18549.57    19587.52    402.43 o 
  14   0   0     6763.49     6060.86    329.75 o 
   3   1   0     2406.38     1935.23     37.90 o 
   5   1   0     1453.08     1640.98     40.85 o 
   7   1   0      107.47       98.49     20.76 o 
   9   1   0      668.88      559.96     46.50 o 
  11   1   0     3178.11     2998.29     97.65 o 
  13   1   0     1247.90     1223.16     82.17 o 
   2   2   0     9866.11     9523.09    162.87 o 
   4   2   0     5202.10     5186.30     61.20 o 
   6   2   0      574.61      594.25     33.32 o 
   8   2   0      193.80      178.34     30.77 o 
  10   2   0        0.06       36.33     22.77 o 
  12   2   0      200.50      250.44     50.67 o 
  14   2   0       26.65       83.39     43.46 o 
   1   3   0      357.26      366.86     15.85 o 
   3   3   0     8148.71     7568.39     66.06 o 
   5   3   0     2342.28     2622.21     48.73 o 
   7   3   0      316.59      428.83     30.93 o 
   9   3   0       39.06       78.79     40.64 o 
  11   3   0       52.43       58.39     24.32 o 
  13   3   0      151.43      177.31     62.17 o 
   0   4   0   216495.09   116155.93   2390.52 o 
   2   4   0     3315.88     3490.97     44.60 o 
   4   4   0    60673.82    61775.71    749.05 o 
   6   4   0    44765.36    47146.04    229.23 o 
   8   4   0    22824.65    24464.46    298.37 o 
  10   4   0     9386.28     8930.33    143.03 o 
  12   4   0     2622.05     2642.94    187.91 o 
  14   4   0      811.14      683.18     75.39 o 
   1   5   0       87.72       56.76     13.26 o 
   3   5   0     6473.13     5829.81    102.31 o 
   5   5   0     3331.07     3749.07     56.97 o 
   7   5   0       56.77       60.77     24.14 o 
   9   5   0     2776.77     2635.08     78.82 o 
  11   5   0      968.67      850.70     54.39 o 
  13   5   0     1543.32     1545.82     92.44 o 
   0   6   0    20937.87    20251.09    628.42 o 
   2   6   0     4319.19     3960.19     67.15 o 
   4   6   0     4191.35     3876.48     51.84 o 
   6   6   0      387.15      391.19     26.80 o 
   8   6   0      566.60      614.82     36.00 o 
  10   6   0       21.86       68.92     31.17 o 
  12   6   0      123.27      191.61     59.82 o 
   1   7   0      258.77      270.47     17.24 o 
   3   7   0     5238.49     5196.48     94.65 o 
   5   7   0     1570.58     1553.23     63.34 o 
   7   7   0     1121.83     1149.54     56.97 o 
   9   7   0      372.71      343.02     31.86 o 
  11   7   0      874.79      898.79     54.28 o 
  13   7   0      156.24      223.18     47.66 o 
   2   8   0    17012.57    16383.86    190.21 o 
   4   8   0    27498.38    26672.52    435.52 o 
   6   8   0    17479.44    17301.28    190.39 o 
   8   8   0    13265.52    13073.37    157.44 o 
  10   8   0     6138.25     6283.02    113.02 o 
  12   8   0     3264.55     3538.84    127.02 o 
   1   9   0        0.86       17.38     18.71 o 
   3   9   0     5552.62     5468.64     75.55 o 
   5   9   0      183.90      195.01     18.70 o 
   7   9   0      373.38      327.37     30.52 o 
   9   9   0     1196.64     1109.35     80.45 o 
  11   9   0      892.96      866.06    105.97 o 
  13   9   0      587.27      478.63     95.52 o 
   0  10   0    15918.18    15484.48    536.41 o 
   2  10   0     1127.63     1234.89     41.42 o 
   4  10   0     6896.42     6902.98    157.75 o 
   6  10   0       73.44       58.01     17.46 o 
   8  10   0     3972.73     4215.80     79.89 o 
  10  10   0      119.49      102.27     24.90 o 
  12  10   0      772.87      749.78     65.31 o 
   1  11   0      129.35      101.80     14.01 o 
   3  11   0      386.64      432.92     25.86 o 
   5  11   0     4515.16     4239.06     81.32 o 
   7  11   0     3071.08     3216.33     77.83 o 
   9  11   0      429.27      415.39     33.88 o 
  11  11   0     1560.02     1743.97    101.18 o 
  13  11   0       88.62       93.05     67.49 o 
   0  12   0    53318.92    56837.09    965.78 o 
   2  12   0     8118.05     7307.18     97.60 o 
   4  12   0    25323.24    24846.83    377.16 o 
   6  12   0    23003.49    23959.83    258.56 o 
   8  12   0    15659.39    16580.45    375.99 o 
  10  12   0     6349.37     6448.36    309.01 o 
  12  12   0     2070.96     2101.89    172.51 o 
   1  13   0        2.47       37.82     20.09 o 
   3  13   0     1490.06     1557.36     39.86 o 
   5  13   0      399.48      377.66     40.20 o 
   7  13   0      501.26      458.94     26.92 o 
   9  13   0      459.15      443.68     28.79 o 
  11  13   0      780.00      846.06    133.58 o 
   0  14   0    10920.02    11425.72    143.83 o 
   2  14   0      423.54      444.11     27.15 o 
   4  14   0    13075.19    12745.28    138.74 o 
   6  14   0       53.12       66.25     17.79 o 
   8  14   0     8523.15     8611.01    104.42 o 
  10  14   0       13.36       49.90     30.78 o 
  12  14   0      755.33      625.32    118.03 o 
   1  15   0      169.77      150.06     19.88 o 
   3  15   0     2592.89     2471.53     53.20 o 
   5  15   0     4794.88     4636.64     75.66 o 
   7  15   0     3983.32     3900.30     97.59 o 
   9  15   0     4035.31     4115.75    108.53 o 
  11  15   0      223.18      178.96     65.45 o 
   0  16   0    35718.94    38219.83    412.86 o 
   2  16   0    22269.88    22461.21    234.48 o 
   4  16   0      827.34      777.06     34.93 o 
   6  16   0     1031.42     1074.24     30.88 o 
   8  16   0      798.08      758.26     58.71 o 
  10  16   0     3182.83     3228.93    201.86 o 
   1  17   0      167.26      148.61     22.77 o 
   3  17   0       51.96       76.30     20.58 o 
   5  17   0     2793.07     2587.61     47.30 o 
   7  17   0      663.65      681.23     19.06 o 
   9  17   0        0.42      125.98    101.23 o 
  11  17   0      122.46      141.93     84.05 o 
   0  18   0     5351.48     5543.57    128.65 o 
   2  18   0      893.03      885.23     40.34 o 
   4  18   0     3330.36     3501.28     62.02 o 
   6  18   0      964.53      956.00     39.59 o 
   8  18   0     1634.86     1578.68    151.01 o 
  10  18   0      723.93      883.67    134.80 o 
   1  19   0       59.82       69.68     21.24 o 
   3  19   0      229.38      204.85     25.05 o 
   5  19   0     2542.74     2688.46     53.05 o 
   7  19   0     1870.86     1880.07    158.19 o 
   9  19   0      239.68      286.33     82.22 o 
   0  20   0     2530.86     2919.97    161.12 o 
   2  20   0     9923.46    10952.57    222.13 o 
   4  20   0     1988.79     1898.84     57.18 o 
   6  20   0    20561.32    22151.12    324.63 o 
   8  20   0     3966.37     4025.59    226.28 o 
  10  20   0     5024.63     4781.31    307.24 o 
   1  21   0       76.68       76.05     21.70 o 
   3  21   0      110.98       88.11     17.90 o 
   5  21   0     3321.82     3337.82     73.39 o 
   7  21   0      683.38      599.75     98.59 o 
   9  21   0       41.62       56.24     70.96 o 
   0  22   0     6686.56     6545.65    146.20 o 
   2  22   0     4335.52     4104.05    102.32 o 
   4  22   0     1205.49     1200.83     69.96 o 
   6  22   0     3161.37     3184.78    187.53 o 
   8  22   0      498.86      515.44     96.13 o 
   1  23   0       21.03       27.59     16.89 o 
   3  23   0        7.97       25.52     20.32 o 
   5  23   0      232.05      355.46     86.31 o 
   7  23   0      439.79      372.66     98.99 o 
   0  24   0     4526.03     4268.41    122.07 o 
   2  24   0    10256.22    10452.03    194.58 o 
   4  24   0     1274.00     1458.56    129.92 o 
   6  24   0     5653.02     5959.12    258.57 o 
   8  24   0     2030.26     1898.60    177.83 o 
   1  25   0       11.65       22.85     29.16 o 
   3  25   0        0.73       43.63     31.53 o 
   5  25   0     1055.03     1171.61    122.34 o 
   7  25   0      301.75      191.43     93.26 o 
   0  26   0     1298.66     1311.46    100.05 o 
   2  26   0     1599.75     1706.49     79.39 o 
   4  26   0       58.59      113.71     65.44 o 
   6  26   0      966.71      705.76    127.45 o 
   1  27   0        2.57       43.51     33.59 o 
   3  27   0        2.90       72.39     53.58 o 
   5  27   0      101.15       67.08     45.81 o 
   0  28   0      607.56      631.23     79.98 o 
   2  28   0     4251.79     4286.08    252.50 o 
   4  28   0      245.27      368.75     77.92 o 
   1  29   0        0.01       -3.27     39.26 o 
 -13   1   1      802.44      704.95     70.15 o 
 -11   1   1      156.07      135.75     28.97 o 
  -9   1   1     1486.74     1450.92     56.33 o 
  -7   1   1     8426.59     8852.68    105.34 o 
  -5   1   1    18389.06    19567.70    142.66 o 
  -3   1   1     8807.00     7720.60     73.62 o 
   3   1   1     3445.69     3172.00     43.42 o 
   5   1   1      807.41      680.79     28.82 o 
   7   1   1     4379.65     4278.28     80.85 o 
   9   1   1     1396.21     1462.49     53.40 o 
  11   1   1      328.07      301.54     37.39 o 
  13   1   1      167.31      167.66     74.03 o 
 -14   2   1       78.87       46.66     34.77 o 
 -12   2   1     4817.34     5043.52    153.44 o 
 -10   2   1      972.64      880.62     46.75 o 
  -8   2   1    26296.34    27357.46    308.11 o 
  -6   2   1    24179.82    24473.42    162.54 o 
  -4   2   1    13286.64    11743.69    101.08 o 
  -2   2   1     1404.06     1288.80     47.91 o 
   2   2   1      287.16      380.05     17.13 o 
   4   2   1    87553.62    94414.45    849.92 o 
   6   2   1    29049.90    30063.80    209.15 o 
   8   2   1    16264.24    16750.57    196.01 o 
  10   2   1    11486.56    11093.32    165.63 o 
  12   2   1     3610.83     3588.53    125.38 o 
  14   2   1     1965.07     1943.12    126.15 o 
 -13   3   1      534.49      627.19     77.73 o 
 -11   3   1      359.68      363.04     47.57 o 
  -9   3   1      215.36      209.74     29.11 o 
  -7   3   1     8771.39     8897.81    172.67 o 
  -5   3   1     8565.23     9320.16     95.08 o 
  -3   3   1     2971.89     3064.46     46.78 o 
  -1   3   1      629.95      851.47     41.29 o 
   1   3   1     1774.31     1733.48    121.69 o 
   3   3   1    11622.36    12113.21     82.25 o 
   5   3   1     3290.09     3116.89     84.95 o 
   7   3   1    13765.99    13674.71    164.83 o 
   9   3   1     2282.21     2208.81     68.26 o 
  11   3   1     2829.52     2666.41     88.41 o 
  13   3   1     1379.21     1552.79     90.18 o 
 -14   4   1      179.28      143.70     50.30 o 
 -12   4   1      321.94      412.91     87.54 o 
 -10   4   1      321.64      280.99     40.02 o 
  -8   4   1     4559.25     4607.03     88.05 o 
  -6   4   1     3283.80     3304.23     62.52 o 
  -4   4   1    16097.89    15983.63    149.92 o 
  -2   4   1     9346.63     9589.03    123.55 o 
   0   4   1     2975.06     3009.57     32.84 o 
   2   4   1      593.25      530.52     20.69 o 
   4   4   1       30.11       32.06     14.17 o 
   6   4   1     1171.82     1099.05     37.47 o 
   8   4   1      228.59      249.72     30.57 o 
  10   4   1       50.68       85.17     25.75 o 
  12   4   1        4.27       40.51     33.67 o 
 -13   5   1      264.61      237.38     50.14 o 
 -11   5   1     1799.11     1709.78     74.40 o 
  -9   5   1       61.04       98.57     35.82 o 
  -7   5   1     1294.20     1399.19     50.26 o 
  -5   5   1        6.35       51.96     21.53 o 
  -3   5   1     2078.95     2092.40     40.15 o 
  -1   5   1      271.01      292.31     18.27 o 
   1   5   1       88.20       95.30     12.61 o 
   3   5   1     1796.26     1786.60     31.16 o 
   5   5   1     3881.19     4035.74     73.52 o 
   7   5   1       97.46      103.03     20.07 o 
   9   5   1     1431.13     1364.98     49.18 o 
  11   5   1      172.60      203.18     29.71 o 
  13   5   1       60.08       59.88     40.60 o 
 -14   6   1      158.31      136.66     52.56 o 
 -12   6   1     2441.15     2428.51    110.99 o 
 -10   6   1     1280.36     1247.58     59.86 o 
  -8   6   1     2427.70     2321.22     64.64 o 
  -6   6   1    14997.17    14312.15    198.39 o 
  -4   6   1     4649.72     5977.82     71.13 o 
  -2   6   1    22876.69    23245.61    304.57 o 
   2   6   1     3015.48     2979.06     71.96 o 
   4   6   1    28604.05    26910.15    278.51 o 
   6   6   1      602.74      443.96     26.80 o 
   8   6   1     2887.28     2690.17     76.88 o 
  10   6   1     8480.66     8626.62    131.22 o 
  12   6   1     4739.98     4951.67    142.81 o 
 -13   7   1      408.88      475.17    117.61 o 
 -11   7   1      543.02      475.93     44.38 o 
  -9   7   1      324.53      262.11     32.16 o 
  -7   7   1     2578.70     2730.02     63.64 o 
  -5   7   1     3216.60     3140.16    172.28 o 
  -3   7   1      331.67      301.82     20.10 o 
  -1   7   1     2524.72     2375.85     45.04 o 
   1   7   1     2186.48     2070.63     29.47 o 
   3   7   1     2732.16     2307.14     75.44 o 
   5   7   1      633.61      746.01     32.55 o 
   7   7   1     1672.37     1497.41     43.95 o 
   9   7   1      407.60      446.38     37.34 o 
  11   7   1      910.66      985.37     52.88 o 
  13   7   1      866.84     1085.41    132.76 o 
 -12   8   1     1176.92     1269.46    166.53 o 
 -10   8   1       42.55       50.61     26.88 o 
  -8   8   1     2554.69     2555.35     68.64 o 
  -6   8   1      175.44      200.16     25.64 o 
  -4   8   1     5170.43     4885.90     66.56 o 
  -2   8   1      107.27       93.90     16.35 o 
   0   8   1     3713.90     3226.57     45.17 o 
   2   8   1     1719.64     1765.26     52.25 o 
   4   8   1      691.61      687.32     29.57 o 
   6   8   1      714.72      684.49     27.91 o 
   8   8   1      293.47      329.71     28.66 o 
  10   8   1      325.47      313.64     46.31 o 
  12   8   1       43.12       28.72     40.48 o 
 -13   9   1      257.91      239.50     76.70 o 
 -11   9   1      211.25      187.67     45.81 o 
  -9   9   1      479.54      454.92     39.00 o 
  -7   9   1     1161.68     1255.78     46.45 o 
  -5   9   1     1294.62     1356.74     42.03 o 
  -3   9   1      884.23     1107.75     45.84 o 
  -1   9   1      576.68      641.06     25.56 o 
   1   9   1     1755.60     2101.93     45.53 o 
   3   9   1     2048.05     2177.08     63.06 o 
   5   9   1      461.83      457.48     38.02 o 
   7   9   1       20.59       30.23     15.12 o 
   9   9   1      920.01      873.83     40.55 o 
  11   9   1      612.50      718.12     58.72 o 
  13   9   1      157.34      106.76     64.22 o 
 -12  10   1     5979.57     6171.56    164.79 o 
 -10  10   1     7775.85     7746.39    201.26 o 
  -8  10   1    13255.33    13332.09    231.28 o 
  -6  10   1    34410.98    36942.70    615.59 o 
  -4  10   1     9143.33     9117.24     89.87 o 
  -2  10   1    56958.50    61000.65    334.88 o 
   2  10   1    37030.58    39085.52    190.55 o 
   4  10   1    53386.57    58093.99    253.34 o 
   6  10   1    15128.95    15342.52    273.57 o 
   8  10   1    14383.34    14214.13    126.78 o 
  10  10   1    16575.01    17036.37    256.27 o 
  12  10   1    10381.04    11145.38    350.29 o 
 -13  11   1       84.38       56.04     61.56 o 
 -11  11   1     1168.88     1018.02     78.05 o 
  -9  11   1      428.78      398.98     32.36 o 
  -7  11   1      773.61      854.15     45.72 o 
  -5  11   1     1839.35     1882.97     48.19 o 
  -3  11   1     3975.11     4146.84     84.49 o 
  -1  11   1     8220.33     8403.68     97.30 o 
   1  11   1     6305.46     6197.64    127.96 o 
   3  11   1     6458.90     6307.75     52.80 o 
   5  11   1      182.70      190.13     26.92 o 
   7  11   1      881.02      876.67     29.02 o 
   9  11   1       88.93       90.79     17.93 o 
  11  11   1     1016.80      943.49     92.06 o 
  13  11   1      769.13      886.54    125.80 o 
 -12  12   1     3381.81     3502.12    212.31 o 
 -10  12   1      158.86      154.56     26.58 o 
  -8  12   1     5769.39     5865.94    176.92 o 
  -6  12   1        2.93       28.53     17.38 o 
  -4  12   1     6252.79     5962.18     75.50 o 
  -2  12   1      348.18      398.26     31.75 o 
   0  12   1     8152.57     8119.30     97.23 o 
   2  12   1        9.47       47.40     16.92 o 
   4  12   1     6380.30     6030.85    119.19 o 
   6  12   1      910.24      788.55     71.81 o 
   8  12   1      854.46      927.56     31.25 o 
  10  12   1     1440.34     1410.43     66.10 o 
 -11  13   1        7.98       21.36     50.82 o 
  -9  13   1      158.59      128.68     22.54 o 
  -7  13   1     1111.24     1140.08     44.44 o 
  -5  13   1        9.14       31.94     20.19 o 
  -3  13   1      670.33      654.90     34.11 o 
  -1  13   1     1282.45     1261.82     39.89 o 
   1  13   1      477.23      476.84     36.80 o 
   3  13   1      721.40      676.89     25.66 o 
   5  13   1     1815.58     1816.19    230.58 o 
   7  13   1      553.94      542.92     12.39 o 
   9  13   1     2064.84     2052.53    190.65 o 
  11  13   1     1232.19     1339.86    155.69 o 
 -12  14   1      417.82      401.29     92.04 o 
 -10  14   1     8460.85     8859.70    163.81 o 
  -8  14   1     6784.34     6991.53     96.96 o 
  -6  14   1    30739.10    31174.55    236.15 o 
  -4  14   1     6287.18     6007.87     96.83 o 
  -2  14   1    11074.33    10928.13    103.51 o 
   0  14   1    21307.19    22214.15    378.87 o 
   2  14   1    16576.15    16009.63    207.74 o 
   4  14   1    23745.55    24058.08    181.28 o 
   6  14   1    26984.72    27826.92    591.07 o 
   8  14   1    13038.62    11573.55    324.36 o 
  10  14   1     5874.76     5945.68    261.69 o 
  12  14   1     5401.46     5778.50    349.89 o 
 -11  15   1        2.66       23.11     67.28 o 
  -9  15   1     1217.91     1281.02     66.19 o 
  -7  15   1      493.43      476.01     29.12 o 
  -5  15   1     2971.35     2861.53     91.31 o 
  -3  15   1      260.11      278.20     26.97 o 
  -1  15   1     1619.73     1735.42     84.46 o 
   1  15   1     1592.19     1799.13     74.88 o 
   3  15   1      285.02      259.49     21.06 o 
   5  15   1      967.31      984.79     72.35 o 
   7  15   1       65.49      106.55     74.03 o 
   9  15   1        2.09       -6.54     71.58 o 
  11  15   1       49.30       80.58     73.21 o 
 -10  16   1      236.73      232.34     83.65 o 
  -8  16   1     1496.87     1535.89     69.11 o 
  -6  16   1      621.67      579.88     44.20 o 
  -4  16   1     2369.97     2603.38     67.71 o 
  -2  16   1       45.41       66.06     21.00 o 
   0  16   1    11201.56    11525.35    216.04 o 
   2  16   1      213.02      223.23     25.01 o 
   4  16   1      619.44      654.83     22.66 o 
   6  16   1      158.97      200.22     65.04 o 
   8  16   1       18.32       77.10     99.19 o 
  10  16   1      798.60      765.87    109.64 o 
 -11  17   1      486.28      430.55    108.61 o 
  -9  17   1     1873.57     1846.96     63.77 o 
  -7  17   1      181.10      184.15     25.41 o 
  -5  17   1      197.51      196.20     21.60 o 
  -3  17   1     4350.67     4277.44     79.81 o 
  -1  17   1     1446.73     1550.09     73.25 o 
   1  17   1      759.74      799.27     40.00 o 
   3  17   1     2513.73     2628.34    137.85 o 
   5  17   1     2317.91     2707.03    412.07 o 
   7  17   1     1974.58     2161.62    166.39 o 
   9  17   1     1366.32     1327.66    133.81 o 
  11  17   1     1994.66     2349.00    210.36 o 
 -10  18   1     8516.98     8651.48    325.04 o 
  -8  18   1     1264.36     1203.47     86.75 o 
  -6  18   1    17763.91    18864.43    326.94 o 
  -4  18   1     1659.65     1758.28     50.52 o 
  -2  18   1    12317.37    12892.35    146.93 o 
   0  18   1     9393.46     9341.24    122.42 o 
   2  18   1    17737.91    17649.61    248.67 o 
   4  18   1     4488.98     4730.86     96.31 o 
   6  18   1    13887.32    15208.67    368.87 o 
   8  18   1     6005.90     6226.33    257.82 o 
  10  18   1     2900.84     2673.76    189.75 o 
  -9  19   1       24.34       85.89     69.94 o 
  -7  19   1      111.27      105.69     20.66 o 
  -5  19   1        6.26       33.58     16.50 o 
  -3  19   1      577.88      583.19     35.38 o 
  -1  19   1      774.91      676.03     43.00 o 
   1  19   1     1121.08     1055.43     63.75 o 
   3  19   1     1039.35      952.53     48.26 o 
   5  19   1     2595.22     2818.71    169.50 o 
   7  19   1      198.01      125.37     67.90 o 
   9  19   1     1157.49     1287.04    141.16 o 
 -10  20   1      930.15      787.58    162.22 o 
  -8  20   1     2307.25     2160.05    172.74 o 
  -6  20   1     2819.35     2798.89     92.77 o 
  -4  20   1     2365.30     2383.68     65.91 o 
  -2  20   1      696.57      640.94     42.02 o 
   0  20   1     1268.24     1411.64     62.06 o 
   2  20   1     2077.05     2058.61    108.24 o 
   4  20   1     1536.02     1452.16     47.43 o 
   6  20   1     4584.52     4667.08    239.47 o 
   8  20   1     1452.17     1481.35    149.16 o 
  10  20   1     1047.40     1049.86    153.84 o 
  -9  21   1        2.78      111.66     96.94 o 
  -7  21   1       22.21       66.46     68.51 o 
  -5  21   1      798.13      744.20     38.20 o 
  -3  21   1      689.46      594.73     61.12 o 
  -1  21   1       40.54       51.91     24.37 o 
   1  21   1       68.78       61.25     18.46 o 
   3  21   1       38.22       43.96     20.17 o 
   5  21   1      553.04      626.32    122.52 o 
   7  21   1      499.35      501.74    111.88 o 
   9  21   1      781.16      788.15    126.42 o 
  -8  22   1     1238.56     1006.16    118.87 o 
  -6  22   1     8320.54     9089.92    293.70 o 
  -4  22   1     2047.12     1938.95    137.92 o 
  -2  22   1    13118.12    13050.78    191.43 o 
   0  22   1    16322.87    15349.23    154.65 o 
   2  22   1    15074.01    14482.71    405.65 o 
   4  22   1     4540.66     4438.64    112.40 o 
   6  22   1     5325.97     6010.84    254.46 o 
   8  22   1     3165.17     3137.87    196.53 o 
  -7  23   1       73.78       57.26     72.60 o 
  -5  23   1       36.50       39.29     31.49 o 
  -3  23   1      402.29      426.57     39.13 o 
  -1  23   1      171.06      156.23     27.74 o 
   1  23   1      297.17      318.33     31.04 o 
   3  23   1      211.52      210.74     31.81 o 
   5  23   1     1594.38     1405.93    131.16 o 
   7  23   1      245.99      265.67     83.04 o 
  -8  24   1     1016.11     1118.38    156.91 o 
  -6  24   1     1918.33     2067.63    171.89 o 
  -4  24   1     1546.33     1478.78     70.35 o 
  -2  24   1     2099.57     1993.95     76.88 o 
   0  24   1     2815.68     2684.32    109.74 o 
   2  24   1     2810.58     2814.78     92.93 o 
   4  24   1     1283.23     1447.92    135.03 o 
   6  24   1     2207.49     2232.77    172.11 o 
   8  24   1      527.67      674.77    123.13 o 
  -7  25   1        1.78       53.58     99.19 o 
  -5  25   1       92.02      108.19     85.49 o 
  -3  25   1       56.72       67.16     39.37 o 
  -1  25   1       12.70       21.85     25.23 o 
   1  25   1      168.16      108.59     34.78 o 
   5  25   1      219.43      170.98     60.74 o 
   7  25   1      356.12      209.64     76.49 o 
  -6  26   1     2399.80     2417.23    199.75 o 
  -4  26   1      124.28      170.97     61.35 o 
  -2  26   1     2763.45     3009.29    145.95 o 
   0  26   1     2277.01     2500.69    118.91 o 
   2  26   1     2202.53     2160.97    145.31 o 
   4  26   1      624.06      455.53     89.80 o 
   6  26   1      540.79      343.01     95.93 o 
  -5  27   1        2.52       61.35     63.19 o 
  -3  27   1      229.15      217.41     69.74 o 
  -1  27   1      138.37      137.92     33.36 o 
   1  27   1      246.42      341.96     71.99 o 
   3  27   1      423.26      419.91     79.77 o 
   5  27   1     1326.41     1311.83    141.78 o 
  -4  28   1      110.17      112.89     78.74 o 
  -2  28   1     2097.41     1939.39    154.10 o 
   0  28   1      701.93      582.77     80.39 o 
   2  28   1     1292.11     1124.42    117.84 o 
   4  28   1     1352.17     1476.12    150.37 o 
   1  29   1      171.22      136.82     54.40 o 
 -14   0   2     1678.61     1504.11    146.30 o 
 -12   0   2    19614.57    19444.86    405.05 o 
 -10   0   2     2328.23     2129.08    112.02 o 
  -8   0   2    48270.32    49644.02    542.97 o 
  -6   0   2    27049.91    28632.71    260.22 o 
  -4   0   2    20911.78    20902.76    207.84 o 
   4   0   2    25092.48    28250.35    232.81 o 
   6   0   2    28292.58    28764.52    298.27 o 
   8   0   2     2467.51     2226.02     87.96 o 
  10   0   2    44314.43    46179.97    483.77 o 
  12   0   2    16439.01    16584.63    358.68 o 
 -13   1   2      167.03       93.85     45.50 o 
 -11   1   2     1058.06      971.04     98.97 o 
  -9   1   2      989.33      944.52     50.27 o 
  -7   1   2     6779.26     7510.72    101.38 o 
  -5   1   2       91.18       94.37     20.24 o 
  -3   1   2    83801.40    90241.54    404.16 o 
  -1   1   2    12595.43    12631.15     88.97 o 
   1   1   2    10150.22    10912.05     83.16 o 
   3   1   2    38292.37    40423.62    235.26 o 
   5   1   2     5061.15     4737.87     64.32 o 
   7   1   2     4755.60     4707.39    116.62 o 
   9   1   2      373.52      432.04     34.66 o 
  11   1   2        0.03       39.39     27.81 o 
  13   1   2       30.42       48.85     37.89 o 
 -14   2   2        6.63       16.04     39.69 o 
 -12   2   2      880.80     1039.26    101.55 o 
 -10   2   2      247.33      214.20     32.62 o 
  -8   2   2      678.36      650.94     47.69 o 
  -6   2   2      321.68      279.27     27.06 o 
  -4   2   2        5.25       32.65     22.14 o 
  -2   2   2      827.42      812.00     34.72 o 
   0   2   2     2355.79     1923.79     29.80 o 
   2   2   2     5363.00     5196.53     50.17 o 
   4   2   2       66.42       87.84     12.95 o 
   6   2   2      862.03      871.12     34.12 o 
   8   2   2      306.83      287.90     29.32 o 
  10   2   2      267.03      223.90     38.79 o 
  12   2   2       99.74      105.91     62.68 o 
 -13   3   2      511.86      445.39     61.67 o 
 -11   3   2      685.34      592.38     58.30 o 
  -9   3   2     1948.02     1902.57     86.53 o 
  -7   3   2     1856.34     2040.75     60.51 o 
  -5   3   2     1162.88     1130.04     40.78 o 
  -3   3   2     1153.73      987.69     34.62 o 
  -1   3   2      131.68      123.67     20.11 o 
   1   3   2      146.91      158.32     13.93 o 
   3   3   2     8694.63     8972.35     75.56 o 
   5   3   2       57.84       51.71     16.64 o 
   7   3   2     1821.43     1745.23     48.92 o 
   9   3   2       84.03       91.00     24.20 o 
  11   3   2      222.11      250.94     38.31 o 
  13   3   2      196.50      278.80     83.85 o 
 -14   4   2      766.85      699.81     76.61 o 
 -12   4   2     5879.55     6038.72    208.92 o 
 -10   4   2      544.69      610.48     50.00 o 
  -8   4   2    24082.82    24274.14    246.85 o 
  -6   4   2    23800.23    24448.29    171.39 o 
  -4   4   2     1889.61     1562.16     42.08 o 
  -2   4   2    15622.47    15053.77    209.51 o 
   0   4   2      709.73      611.29     24.52 o 
   2   4   2    26495.23    27244.21    165.80 o 
   4   4   2    43784.98    45035.50    472.91 o 
   6   4   2    49358.03    52615.46    351.85 o 
   8   4   2     5499.82     5582.67     92.39 o 
  10   4   2    16492.55    16912.10    197.41 o 
  12   4   2     2553.79     2357.54    101.51 o 
 -13   5   2        4.26       23.35     40.64 o 
 -11   5   2      138.67      140.43     31.71 o 
  -9   5   2      520.91      504.16     45.73 o 
  -7   5   2     5202.38     5141.64     96.49 o 
  -5   5   2    10364.50    10729.16    108.92 o 
  -3   5   2     2510.38     2008.40     66.57 o 
  -1   5   2    14978.05    15136.91    165.40 o 
   1   5   2    32092.99    30285.31    187.20 o 
   3   5   2      130.92       76.60     10.03 o 
   5   5   2     3793.40     3765.24     51.62 o 
   7   5   2     3269.50     3251.06     64.25 o 
   9   5   2      103.15       99.37     23.44 o 
  11   5   2       35.62       35.35     22.48 o 
  13   5   2       26.95       32.92     37.48 o 
 -14   6   2      365.43      340.57     64.53 o 
 -12   6   2     1129.72     1039.52     83.23 o 
 -10   6   2      575.32      541.45     49.25 o 
  -8   6   2     2169.10     2044.46     63.53 o 
  -6   6   2      104.42      154.28     23.96 o 
  -4   6   2      561.06      534.22     30.59 o 
  -2   6   2      256.78      321.21     23.75 o 
   0   6   2        2.46       26.15     15.78 o 
   2   6   2     3402.17     3311.01    108.23 o 
   4   6   2      585.66      579.76     30.73 o 
   6   6   2     1309.80     1261.28     36.01 o 
   8   6   2      381.63      346.11     28.15 o 
  10   6   2     1375.70     1373.38     58.83 o 
  12   6   2       99.67       98.18     45.21 o 
 -13   7   2      548.34      568.83     88.35 o 
 -11   7   2     1364.23     1374.20     67.56 o 
  -9   7   2     3216.87     3271.55    129.29 o 
  -7   7   2     1044.46     1030.79     45.13 o 
  -5   7   2      280.48      331.68     30.23 o 
  -3   7   2      405.30      460.20     37.41 o 
  -1   7   2     1942.67     1727.74     37.10 o 
   1   7   2     1732.11     1406.86     49.93 o 
   3   7   2     8175.64     6988.02    215.40 o 
   5   7   2      240.70      267.33     16.95 o 
   7   7   2      537.91      486.54     28.63 o 
   9   7   2       13.90       45.21     26.08 o 
  11   7   2      211.03      162.75     45.40 o 
  13   7   2      132.63       74.65     57.06 o 
 -12   8   2     3050.13     3013.04    124.59 o 
 -10   8   2     2542.78     2677.71     84.49 o 
  -8   8   2     9673.79     9809.44    138.51 o 
  -6   8   2    18647.57    18604.27    212.69 o 
  -4   8   2     3247.54     2883.81     84.43 o 
  -2   8   2    12619.38    11807.48    122.31 o 
   0   8   2    29882.78    29954.81    409.78 o 
   2   8   2    17481.28    17718.60    220.92 o 
   4   8   2    23704.86    24623.25    248.19 o 
   6   8   2    23709.49    23025.52    443.91 o 
   8   8   2     1404.75     1345.64     44.72 o 
  10   8   2    12760.41    13001.88    209.40 o 
  12   8   2     5790.17     5851.47    147.04 o 
 -13   9   2        4.45       25.22     33.05 o 
 -11   9   2       91.80       77.23     26.50 o 
  -9   9   2       30.25       41.82     24.98 o 
  -7   9   2     6253.50     6222.03    104.86 o 
  -5   9   2     5211.89     4912.92     84.77 o 
  -3   9   2     5931.41     5718.89     76.33 o 
  -1   9   2     4918.12     4923.36     63.12 o 
   1   9   2     6907.74     6792.55     97.43 o 
   3   9   2       13.63       35.74     30.98 o 
   5   9   2       35.46       30.66     42.25 o 
   7   9   2     1152.83     1129.27     45.44 o 
   9   9   2       78.96       74.18     19.24 o 
  11   9   2       58.52       59.20     38.45 o 
  13   9   2      116.00      156.66     72.40 o 
 -12  10   2     2108.06     2088.61    104.04 o 
 -10  10   2       11.55       11.62     20.33 o 
  -8  10   2     2486.50     2483.30     75.86 o 
  -6  10   2      640.04      695.52     45.87 o 
  -4  10   2     6110.65     6269.42     82.85 o 
  -2  10   2      111.98      126.08     19.13 o 
   0  10   2    10164.88    10487.59     91.12 o 
   2  10   2     3843.39     3827.11     93.72 o 
   4  10   2       56.14       75.77     30.45 o 
   6  10   2     7646.76     7809.11    174.05 o 
   8  10   2      534.25      531.67     26.47 o 
  10  10   2     3861.82     3994.24     91.92 o 
  12  10   2        3.61       97.14     72.80 o 
 -13  11   2      495.18      285.53     97.56 o 
 -11  11   2      126.25      187.23     47.33 o 
  -9  11   2     4665.72     4698.53    101.60 o 
  -7  11   2        0.06       48.34     25.32 o 
  -5  11   2       43.81       69.01     26.46 o 
  -3  11   2     5839.43     5594.11    124.70 o 
  -1  11   2     1033.09      928.23     44.90 o 
   1  11   2      841.03      962.61     49.32 o 
   3  11   2     4664.26     4798.77    152.59 o 
   5  11   2      156.04      183.66     43.87 o 
   7  11   2      412.80      411.92    101.15 o 
   9  11   2       20.89       26.52     10.70 o 
  11  11   2       31.97      146.84     97.75 o 
 -12  12   2     1344.00     1256.54     91.29 o 
 -10  12   2     3752.28     3662.68    120.74 o 
  -8  12   2     7376.68     7661.39    194.24 o 
  -6  12   2    22616.03    22470.60    323.09 o 
  -4  12   2     3223.25     2985.00     64.64 o 
  -2  12   2     8843.72     8840.18    152.12 o 
   0  12   2    11867.29    11122.92    120.89 o 
   2  12   2    11402.65    11134.57    164.63 o 
   4  12   2    24596.66    25072.54    392.12 o 
   6  12   2    25154.22    22589.44    345.31 o 
   8  12   2     5151.44     5669.06    226.86 o 
  10  12   2     8846.33     8375.69    295.62 o 
  12  12   2     4769.32     4512.74    230.83 o 
 -11  13   2       24.90       60.76     49.08 o 
  -9  13   2       81.21       64.86     25.26 o 
  -7  13   2     4094.35     4097.64     86.53 o 
  -5  13   2     3092.19     3106.89     79.46 o 
  -3  13   2     5319.44     5621.59     93.94 o 
  -1  13   2     4385.80     4594.91     92.99 o 
   1  13   2     4113.65     4275.23     71.85 o 
   3  13   2      171.69      164.71     36.45 o 
   5  13   2      437.51      526.35     67.29 o 
   7  13   2     1259.16     1225.64    117.04 o 
   9  13   2      232.32      140.30     66.47 o 
  11  13   2       68.74      163.40     61.97 o 
 -12  14   2     1438.95     1414.19    153.24 o 
 -10  14   2       85.93       54.28     26.52 o 
  -8  14   2     2937.56     3047.14     75.58 o 
  -6  14   2     1637.36     1574.57     52.35 o 
  -4  14   2     4738.92     4694.80     94.27 o 
  -2  14   2       44.00       67.78     20.67 o 
   0  14   2     3543.13     3835.77    109.61 o 
   2  14   2     3345.75     3371.57     66.54 o 
   4  14   2       12.87       43.62     32.66 o 
   6  14   2    13426.12    14195.64    336.54 o 
   8  14   2      541.47      329.32     78.75 o 
  10  14   2     5378.68     5852.53    251.80 o 
  12  14   2      100.12      160.54    101.03 o 
 -11  15   2     4381.08     4719.19    237.36 o 
  -9  15   2      742.78      689.76     42.06 o 
  -7  15   2     2179.71     2117.75    102.34 o 
  -5  15   2    23914.03    25203.48    277.87 o 
  -3  15   2      499.87      462.48     39.05 o 
  -1  15   2    14196.29    14413.48    203.25 o 
   1  15   2     7236.44     7302.70    123.39 o 
   3  15   2        2.19       27.56     17.39 o 
   5  15   2     1459.54     1281.07    126.77 o 
   7  15   2      115.34      184.47     67.49 o 
   9  15   2       81.70       56.04     78.12 o 
  11  15   2      385.73      540.17    117.20 o 
 -10  16   2     1468.95     1598.87     98.31 o 
  -8  16   2       35.47       53.05     22.67 o 
  -6  16   2     2387.56     2323.09     80.76 o 
  -4  16   2      648.66      574.94     43.18 o 
  -2  16   2     6085.01     6277.85     99.73 o 
   0  16   2    14759.36    15162.17    159.19 o 
   2  16   2     1912.87     2094.98     49.29 o 
   4  16   2     3562.85     3732.30    422.68 o 
   6  16   2     2238.22     2481.90    159.87 o 
   8  16   2      215.56      274.47     85.08 o 
  10  16   2      651.84      701.20    103.50 o 
 -11  17   2      625.44      591.55    122.52 o 
  -9  17   2      146.95      159.07     31.81 o 
  -7  17   2       52.00       47.23     19.60 o 
  -5  17   2     1628.67     1591.58     57.35 o 
  -3  17   2       11.20       80.22     28.11 o 
  -1  17   2      462.45      411.23     30.36 o 
   1  17   2      120.68      105.86     20.28 o 
   3  17   2        0.70       21.57     17.59 o 
   5  17   2      211.88      165.66     72.81 o 
   7  17   2       15.92       54.19     64.83 o 
   9  17   2      161.30       96.12     68.72 o 
  11  17   2      163.30      146.64     74.03 o 
 -10  18   2      451.85      528.93    118.02 o 
  -8  18   2     1383.96     1480.48     97.49 o 
  -6  18   2     1319.73     1261.21     64.19 o 
  -4  18   2     2159.24     2230.27     78.53 o 
  -2  18   2     1033.76     1058.22     45.57 o 
   0  18   2     2785.43     2903.81     75.43 o 
   2  18   2     2296.48     2272.33    107.02 o 
   4  18   2     2199.58     2364.83    169.49 o 
   6  18   2     3460.83     3679.04    208.05 o 
   8  18   2       94.94      150.32     95.92 o 
  10  18   2     1487.16     1266.08    146.90 o 
  -9  19   2     2987.40     2985.28    198.57 o 
  -7  19   2      701.59      665.86     61.93 o 
  -5  19   2     1929.31     1868.91     61.45 o 
  -3  19   2     4201.51     4152.11    130.11 o 
  -1  19   2     2424.59     2707.01     64.64 o 
   1  19   2      107.68      148.71     27.38 o 
   3  19   2     2067.10     2088.77    122.99 o 
   5  19   2       33.84      147.45     86.10 o 
   7  19   2       21.47       -8.59     61.15 o 
   9  19   2      389.86      448.13    104.52 o 
 -10  20   2     3313.24     3731.81    255.69 o 
  -8  20   2     1410.02     1559.49    172.07 o 
  -6  20   2    11773.93    12401.31    262.48 o 
  -4  20   2     1560.41     1643.28     60.93 o 
  -2  20   2     2324.29     2618.22     88.97 o 
   0  20   2     4202.05     4879.64    117.83 o 
   2  20   2     1402.91     1535.23    108.38 o 
   4  20   2    17809.96    19145.11    406.28 o 
   6  20   2     5942.65     6421.36    251.26 o 
   8  20   2     7522.64     7353.69    293.59 o 
  10  20   2      938.83      919.11    140.13 o 
  -9  21   2     1179.73     1371.93    163.67 o 
  -7  21   2      204.31      206.16     77.92 o 
  -5  21   2      742.59      804.06     55.40 o 
  -3  21   2     2167.04     1946.34     58.51 o 
  -1  21   2      801.88      818.41     56.26 o 
   1  21   2      116.59      131.62     21.84 o 
   3  21   2     1146.67     1051.14     39.32 o 
   7  21   2        9.92       68.10     72.40 o 
   9  21   2      740.64      777.10    129.07 o 
  -8  22   2     1997.99     1626.26    584.24 o 
  -6  22   2     2357.69     2415.71    150.23 o 
  -4  22   2     2137.89     1989.80     71.65 o 
  -2  22   2     3716.28     3660.45     98.03 o 
   0  22   2     4723.63     4481.63     86.37 o 
   2  22   2     2556.08     2557.03     71.00 o 
   4  22   2     3787.78     4035.12    223.22 o 
   6  22   2      514.91      525.67    118.02 o 
   8  22   2     1617.82     1538.47    149.16 o 
  -7  23   2       22.68       98.16     99.39 o 
  -5  23   2      489.95      536.78     46.23 o 
  -3  23   2      152.02      136.69     29.19 o 
  -1  23   2      651.41      730.64     68.08 o 
   1  23   2        2.96       31.47     19.45 o 
   3  23   2      432.35      416.84     32.57 o 
   5  23   2        9.73      156.04     98.57 o 
   7  23   2        1.12       71.17     66.67 o 
  -8  24   2      563.40      558.19    111.88 o 
  -6  24   2     6095.15     6172.25    260.04 o 
  -4  24   2     1326.88     1272.96     70.93 o 
  -2  24   2     2364.82     2299.20    168.45 o 
   0  24   2     7239.94     7342.04    125.22 o 
   2  24   2     1765.88     1720.34     70.82 o 
   4  24   2     6782.16     7140.06    270.78 o 
   6  24   2     2064.57     2328.22    177.43 o 
  -7  25   2       14.60       83.03     74.85 o 
  -5  25   2      250.29      228.25     80.99 o 
  -3  25   2      440.40      430.45     53.32 o 
  -1  25   2      431.44      457.25     86.52 o 
   1  25   2      526.31      650.29     63.10 o 
   3  25   2      985.26     1186.32    194.34 o 
   5  25   2      513.96      497.03    111.68 o 
   7  25   2       12.46       73.83     59.51 o 
  -6  26   2      946.57     1030.81    129.08 o 
  -4  26   2      275.06      183.66     65.45 o 
  -2  26   2      888.55      956.36     82.03 o 
   0  26   2     1449.27     1620.19    130.95 o 
   2  26   2      320.82      199.21     65.24 o 
   4  26   2     1327.66     1109.10    123.37 o 
   6  26   2       11.71       82.21     59.92 o 
  -5  27   2       16.99       48.67     55.01 o 
  -3  27   2      337.53      532.79     85.08 o 
  -1  27   2      201.91      111.43     34.77 o 
   3  27   2      320.67      340.74     93.47 o 
   5  27   2      106.39      103.28     53.99 o 
  -4  28   2      647.63      757.03    102.89 o 
  -2  28   2      449.23      360.18     75.68 o 
   0  28   2     2434.69     2262.15    164.96 o 
   2  28   2      330.16      218.43     70.97 o 
   1  29   2     1170.70     1151.58    122.75 o 
 -13   1   3      321.38      373.21     73.22 o 
 -11   1   3      584.47      631.00     66.25 o 
  -9   1   3     1313.86     1207.21     55.23 o 
  -7   1   3      204.10      156.14     25.31 o 
  -5   1   3     8784.66     7970.81     97.20 o 
  -3   1   3      435.60      386.21     28.31 o 
  -1   1   3     8168.29     8423.23     85.54 o 
   1   1   3    29745.24    29871.48    243.37 o 
   3   1   3    33119.27    37101.41    238.58 o 
   5   1   3      540.66      650.58     38.36 o 
   7   1   3        0.58       48.10     23.52 o 
   9   1   3     1821.27     1699.41     55.20 o 
  11   1   3        0.06       34.88     30.63 o 
  13   1   3        6.47       84.48     40.58 o 
 -14   2   3     2820.45     2788.33    149.24 o 
 -12   2   3     3812.79     3849.83    145.91 o 
 -10   2   3     4754.95     4816.65    115.88 o 
  -8   2   3     6736.96     6357.87    112.07 o 
  -6   2   3    26733.00    26768.51    346.90 o 
  -4   2   3     3693.88     3607.04     62.08 o 
  -2   2   3    23486.90    22932.96    195.10 o 
   0   2   3     1269.19     1388.75     41.68 o 
   2   2   3    25294.25    26307.12    149.56 o 
   4   2   3    13182.94    13814.19    115.72 o 
   6   2   3    48099.41    50827.15    349.08 o 
   8   2   3      817.80      796.27     38.59 o 
  10   2   3    21081.38    21885.65    232.97 o 
  12   2   3      243.33      221.95     42.75 o 
 -13   3   3     1336.25     1367.64    113.55 o 
 -11   3   3        6.67       25.98     46.37 o 
  -9   3   3      265.21      246.82     33.69 o 
  -7   3   3     2199.53     2062.66     65.52 o 
  -5   3   3      353.81      333.09     30.73 o 
  -3   3   3    29041.12    29947.67    189.62 o 
  -1   3   3    13354.94    13055.56    105.12 o 
   1   3   3     2707.14     2397.47     44.86 o 
   3   3   3     2893.84     3313.07     56.67 o 
   5   3   3       20.84       36.27     14.44 o 
   7   3   3      518.06      556.39     34.01 o 
   9   3   3     2029.66     2040.79     71.62 o 
  11   3   3      674.69      595.09     47.19 o 
  13   3   3       14.97       29.37     28.33 o 
 -14   4   3       27.15       53.45     45.24 o 
 -12   4   3       65.85      127.97     54.73 o 
 -10   4   3      245.91      212.91     38.06 o 
  -8   4   3      408.10      475.44     42.45 o 
  -6   4   3     7745.24     7681.65    100.40 o 
  -4   4   3     4881.63     4977.56     75.06 o 
  -2   4   3     6826.85     6781.71     78.44 o 
   0   4   3       30.87       47.92     21.85 o 
   2   4   3      139.34      178.25     14.98 o 
   4   4   3      169.64      211.37     23.91 o 
   6   4   3     3354.83     3362.26     87.24 o 
   8   4   3     1391.73     1314.33     57.57 o 
  10   4   3     3245.37     3405.82     90.93 o 
  12   4   3      568.68      487.96     69.39 o 
 -13   5   3      156.63      119.62     43.80 o 
 -11   5   3     1773.04     1559.54    111.91 o 
  -9   5   3       29.44       42.59     29.10 o 
  -7   5   3        4.19      103.83     40.79 o 
  -5   5   3    11615.59    11731.54    651.03 o 
  -3   5   3     7394.50     7670.57     89.65 o 
  -1   5   3     5673.06     5427.48    110.17 o 
   1   5   3    12189.64    11811.29    150.52 o 
   3   5   3      724.63      719.61     21.02 o 
   5   5   3        0.91       25.88     12.73 o 
   7   5   3       36.03       75.69     19.28 o 
   9   5   3      623.40      647.04     37.34 o 
  11   5   3        2.96        6.65     26.15 o 
  13   5   3      370.79      327.45     91.02 o 
 -12   6   3     1430.56     1401.63     94.12 o 
 -10   6   3     1989.32     2139.12     78.05 o 
  -8   6   3     8556.06     8321.64    129.33 o 
  -6   6   3     2651.63     2028.23     68.84 o 
  -4   6   3     7742.04     7220.34    100.64 o 
  -2   6   3     1482.10      928.14     60.27 o 
   0   6   3      414.06      484.07     23.17 o 
   2   6   3     4000.21     3071.39     36.56 o 
   4   6   3     3666.06     3220.41     53.65 o 
   6   6   3     7240.64     6366.17    145.89 o 
   8   6   3      607.43      598.87     40.68 o 
  10   6   3     9484.87     9625.05    189.58 o 
  12   6   3     2448.31     2460.79    209.48 o 
 -13   7   3      616.67      640.34    147.68 o 
 -11   7   3        3.67       43.25     28.22 o 
  -9   7   3      453.69      467.91     44.77 o 
  -7   7   3      988.06      935.83     51.98 o 
  -5   7   3        3.53       27.79     23.10 o 
  -3   7   3     4909.99     5149.11     74.49 o 
  -1   7   3       31.13       45.24     15.16 o 
   1   7   3       37.05       28.01     10.30 o 
   3   7   3     1431.97     1646.61    102.23 o 
   5   7   3      945.76      875.56     48.70 o 
   7   7   3       33.50       41.69     13.14 o 
   9   7   3      195.38      157.06     26.34 o 
  11   7   3      503.75      589.05     61.87 o 
  13   7   3      128.69       67.28     57.47 o 
 -12   8   3      291.83      287.69     57.12 o 
 -10   8   3      326.57      378.31     42.77 o 
  -8   8   3        1.68       76.91     34.96 o 
  -6   8   3     3560.01     3592.32     81.12 o 
  -4   8   3        9.13       73.14     28.64 o 
  -2   8   3     1665.45     1460.16     47.44 o 
   0   8   3     2210.72     2423.55     78.46 o 
   2   8   3       74.60       54.09     11.90 o 
   4   8   3      460.47      544.29     70.51 o 
   6   8   3     3439.25     3650.26     90.77 o 
   8   8   3      797.36      834.64     39.16 o 
  10   8   3     2776.33     2875.56     82.49 o 
  12   8   3      200.25      185.70     90.81 o 
 -13   9   3       18.16       53.48     48.06 o 
 -11   9   3      547.35      545.21     59.42 o 
  -9   9   3      370.46      430.26     41.97 o 
  -7   9   3      110.72      149.09     27.75 o 
  -5   9   3     2241.06     2064.96     59.20 o 
  -3   9   3     1002.59      972.59     39.63 o 
  -1   9   3     3992.83     4137.50     76.24 o 
   1   9   3     4463.06     4353.58     74.49 o 
   3   9   3     5490.49     5965.03    225.76 o 
   5   9   3      188.42      158.14     41.93 o 
   7   9   3        6.24       50.64     28.57 o 
   9   9   3       75.79      119.84     26.46 o 
  11   9   3       59.98       80.43     30.73 o 
  13   9   3      545.02      525.26    108.20 o 
 -12  10   3     5611.31     5494.87    166.76 o 
 -10  10   3     8393.93     8010.95    291.93 o 
  -8  10   3    17679.41    16966.25    395.86 o 
  -6  10   3    22173.04    22735.48    237.26 o 
  -4  10   3    31399.41    33599.27    321.28 o 
  -2  10   3    38617.69    40798.86    213.87 o 
   0  10   3    15934.41    16078.09    123.23 o 
   2  10   3    41501.27    44574.25    315.56 o 
   4  10   3    23192.15    23078.88   1024.64 o 
   6  10   3    24727.52    25538.16    529.78 o 
   8  10   3     2268.35     2188.72     79.53 o 
  10  10   3    15512.21    16242.19    470.32 o 
  12  10   3     7753.89     8141.83    302.40 o 
 -13  11   3      720.99      717.16    123.75 o 
 -11  11   3        0.29       38.21     39.29 o 
  -9  11   3     1951.69     1770.11     71.24 o 
  -7  11   3     2505.15     2504.02     68.24 o 
  -5  11   3        0.40       34.63     25.54 o 
  -3  11   3     5852.37     6057.84     84.91 o 
  -1  11   3      123.92       96.31     17.28 o 
   1  11   3     1427.03     1347.23     32.76 o 
   3  11   3       26.97       61.35     49.08 o 
   5  11   3     1093.31     1056.93     95.68 o 
   7  11   3      192.70      290.63     81.81 o 
   9  11   3       84.33       41.84     21.27 o 
  11  11   3      580.54      560.66    102.68 o 
 -12  12   3      332.66      328.48     56.41 o 
 -10  12   3      956.56      974.80     56.94 o 
  -8  12   3       46.96       82.70     29.83 o 
  -6  12   3     3964.10     3707.02     81.60 o 
  -4  12   3       25.64       64.39     28.42 o 
  -2  12   3     5369.25     5278.86     92.16 o 
   0  12   3      129.75      131.37     18.45 o 
   2  12   3     8953.16     8642.85    117.74 o 
   4  12   3        2.95       56.54     39.23 o 
   6  12   3    10134.02    10387.60    530.47 o 
   8  12   3      909.72      912.22    111.90 o 
  10  12   3     3232.70     2825.38    192.25 o 
  12  12   3      111.77      155.63     99.39 o 
 -11  13   3     1771.06     1870.28    102.02 o 
  -9  13   3     2785.60     2705.38     87.15 o 
  -7  13   3      966.52      934.08     50.41 o 
  -5  13   3     4064.49     4052.17     84.28 o 
  -3  13   3       41.93       60.37     22.35 o 
  -1  13   3     2160.29     2043.16     54.68 o 
   1  13   3     1193.10     1108.68     33.63 o 
   3  13   3     5515.00     5722.35    226.54 o 
   5  13   3        2.21       49.82     38.77 o 
   7  13   3       10.57      -31.29     70.35 o 
   9  13   3       12.49       88.76     72.80 o 
  11  13   3      294.70      284.09     90.81 o 
 -12  14   3     4565.24     4908.46    307.00 o 
 -10  14   3     2979.35     3292.53    121.79 o 
  -8  14   3     7211.54     7463.42    126.89 o 
  -6  14   3    11852.71    11870.52    162.44 o 
  -4  14   3    10312.11    10350.38    142.87 o 
  -2  14   3     9482.31     9500.10    132.28 o 
   0  14   3    10045.33     9928.75    148.08 o 
   2  14   3     3546.99     3520.40     91.32 o 
   4  14   3    36445.79    38017.83    460.54 o 
   6  14   3    10512.07    10777.71    300.94 o 
   8  14   3     4252.71     4442.67    235.77 o 
  10  14   3     4505.85     4808.73    239.23 o 
 -11  15   3       14.70       31.48     37.88 o 
  -9  15   3      107.40       75.54     24.21 o 
  -7  15   3      189.67      172.05     28.03 o 
  -5  15   3     1093.95     1165.82     49.06 o 
  -3  15   3       66.08       71.18     30.85 o 
  -1  15   3       40.58       83.64     22.15 o 
   1  15   3      356.59      362.54     25.79 o 
   3  15   3     3492.01     3302.50    117.17 o 
   5  15   3      862.84      832.45    112.93 o 
   7  15   3      284.95      265.27     77.72 o 
   9  15   3      455.59      546.32    118.22 o 
  11  15   3       30.64       89.37     77.71 o 
 -10  16   3      592.54      675.84     80.28 o 
  -8  16   3        6.11       66.23     27.58 o 
  -6  16   3     2933.18     2955.16     98.83 o 
  -4  16   3       89.71       97.34     32.03 o 
  -2  16   3     4299.55     4459.18     84.00 o 
   0  16   3       23.61       38.94     23.42 o 
   2  16   3     3169.16     3424.83     58.61 o 
   4  16   3      527.89      580.99    153.93 o 
   6  16   3     1551.60     1568.51    132.81 o 
   8  16   3      864.52      625.16    103.92 o 
  10  16   3     2457.34     2482.86    188.09 o 
  -9  17   3     4929.47     5527.54    140.66 o 
  -7  17   3     1418.72     1425.81     84.30 o 
  -5  17   3       62.73       93.68     22.85 o 
  -3  17   3     4217.86     4242.46     83.96 o 
  -1  17   3     1558.45     1688.04     59.26 o 
   1  17   3       93.59       79.90     20.28 o 
   3  17   3     9019.61     8667.39    215.64 o 
   5  17   3      525.44      559.03     91.84 o 
   7  17   3       47.98      249.91    113.91 o 
   9  17   3       14.53       72.60     89.57 o 
  11  17   3      608.83      566.38    113.73 o 
 -10  18   3     1129.32     1100.64    136.25 o 
  -8  18   3     5742.12     5988.51    141.29 o 
  -6  18   3     6195.38     6103.20    112.55 o 
  -4  18   3     7872.75     8031.30    200.88 o 
  -2  18   3     1990.38     2229.32     61.95 o 
   0  18   3    15460.39    16274.64    161.87 o 
   2  18   3       94.47      124.92     18.57 o 
   4  18   3    29118.12    30707.12    491.68 o 
   6  18   3      682.67      732.52    117.01 o 
   8  18   3     4858.17     5083.94    236.19 o 
  10  18   3     1997.93     1831.28    189.29 o 
  -9  19   3      549.79      549.61    105.13 o 
  -7  19   3       93.66       63.53     19.91 o 
  -5  19   3      863.34      870.61     83.64 o 
  -3  19   3      224.24      210.67     30.45 o 
  -1  19   3        5.25       36.66     25.29 o 
   1  19   3      290.16      241.66     29.47 o 
   3  19   3      840.55      789.04     25.39 o 
   5  19   3       41.61      129.66     86.51 o 
   7  19   3       21.10      105.32     69.74 o 
   9  19   3      100.71      125.37     84.67 o 
 -10  20   3      774.77      714.31    119.87 o 
  -8  20   3      522.53      565.93     87.23 o 
  -6  20   3     3106.17     3045.42     89.70 o 
  -4  20   3     1199.50     1164.36     61.99 o 
  -2  20   3     1273.47     1415.80     59.85 o 
   0  20   3     2741.14     2559.05     64.25 o 
   2  20   3      422.83      475.40     28.29 o 
   4  20   3     5595.54     5859.72    259.66 o 
   6  20   3     1338.00     1371.45    134.83 o 
   8  20   3     1097.90     1312.38    143.61 o 
  -9  21   3       47.19      215.96     90.39 o 
  -7  21   3       16.52       38.05     32.11 o 
  -5  21   3     3860.83     3807.56    103.44 o 
  -3  21   3      703.56      525.65     39.32 o 
  -1  21   3     2426.90     2509.68     73.24 o 
   1  21   3     1846.87     1696.63     68.72 o 
   3  21   3        5.14       22.78      8.79 o 
   5  21   3        0.93       22.09     62.99 o 
   7  21   3       10.00       71.58     95.10 o 
   9  21   3      712.99      675.22    114.14 o 
  -8  22   3     5350.89     6011.37    262.22 o 
  -6  22   3     5286.13     4950.26    312.75 o 
  -4  22   3     5896.10     5680.33    267.44 o 
  -2  22   3     4339.05     4044.92    108.14 o 
   0  22   3    11018.78    10648.98    424.89 o 
   2  22   3     1699.81     1423.11     50.63 o 
   4  22   3    14204.67    15174.75    372.86 o 
   6  22   3     1150.56     1092.48    135.84 o 
   8  22   3     3102.40     3420.65    248.72 o 
  -7  23   3      124.23      176.90    103.89 o 
  -5  23   3      222.20      195.57     41.47 o 
  -3  23   3       24.84       42.16     27.19 o 
  -1  23   3       20.90       51.06     21.58 o 
   1  23   3      236.68      227.25     26.06 o 
   3  23   3      642.13      721.25    100.23 o 
   5  23   3       10.28       47.85     70.55 o 
   7  23   3        0.06       73.62     69.12 o 
  -8  24   3      607.36      771.33    122.73 o 
  -6  24   3     2280.33     2181.24    162.50 o 
  -4  24   3     1536.40     1375.93    105.48 o 
  -2  24   3     1682.02     1653.15    124.43 o 
   0  24   3     3020.17     2815.99    101.34 o 
   2  24   3      786.69      946.30    109.03 o 
   4  24   3     4000.50     3955.36    210.72 o 
   6  24   3      588.15      508.50    108.82 o 
  -7  25   3       18.08       65.03     65.24 o 
  -5  25   3      530.10      587.64    114.13 o 
  -3  25   3       49.10       32.70     34.15 o 
  -1  25   3     1161.46     1175.41     71.17 o 
   1  25   3      175.04      250.34     35.65 o 
   3  25   3      211.53      120.67     83.85 o 
   5  25   3      342.80      306.79    101.04 o 
  -4  26   3     1193.52     1031.51    112.11 o 
  -2  26   3       85.43      106.22     41.11 o 
   0  26   3     1615.79     1629.78     78.34 o 
   2  26   3       18.00      127.82     61.15 o 
   4  26   3     2831.85     2767.42    190.98 o 
  -5  27   3      549.41      485.17     88.16 o 
  -3  27   3       42.63       44.60     28.68 o 
  -1  27   3      230.89      234.52     43.50 o 
   1  27   3      328.69      362.42     82.42 o 
   3  27   3      529.10      587.85    101.25 o 
  -2  28   3      306.00      315.19     89.99 o 
   0  28   3     1994.41     1877.93    152.45 o 
   2  28   3      425.06      383.50     83.04 o 
 -14   0   4     6542.82     6364.06    368.45 o 
 -12   0   4     3292.94     2923.28    178.74 o 
 -10   0   4    55233.08    57237.61    671.55 o 
  -8   0   4    11306.13    10653.96    217.28 o 
  -6   0   4   128801.77   136013.92    752.48 o 
  -4   0   4    59739.39    65583.77   1041.90 o 
  -2   0   4    91198.41    98356.65   1433.70 o 
   0   0   4    37476.60    40277.47    320.57 o 
   2   0   4    68365.95    72735.15    487.31 o 
   4   0   4    45159.76    52546.53   1107.74 o 
   6   0   4    38917.82    40515.59    548.33 o 
   8   0   4     3417.89     3392.79    210.45 o 
  10   0   4    24610.68    25066.19    592.21 o 
  12   0   4     9811.61     9353.94    268.16 o 
 -13   1   4     1351.36     1422.20    126.75 o 
 -11   1   4       36.25       50.83     99.90 o 
  -9   1   4     4436.30     3968.85     92.05 o 
  -7   1   4      389.62      417.38     38.43 o 
  -5   1   4     1660.43     1625.78     52.80 o 
  -3   1   4    20646.72    21826.64    165.40 o 
  -1   1   4     2612.40     2402.68     53.91 o 
   1   1   4    61824.56    66871.70    349.60 o 
   3   1   4     6073.48     6652.95     87.28 o 
   5   1   4     9362.44    10000.24     96.62 o 
   7   1   4    11968.03    12038.40    145.63 o 
   9   1   4      238.07      222.64     34.03 o 
  11   1   4     3252.22     2890.61    105.67 o 
  13   1   4      285.59      381.68     56.65 o 
 -14   2   4      253.22      285.06     65.74 o 
 -12   2   4       46.48       90.05    112.28 o 
 -10   2   4      844.03      793.99     77.26 o 
  -8   2   4     1592.92     1603.73     65.45 o 
  -6   2   4     1933.19     1805.70     59.31 o 
  -4   2   4     1001.19      998.74     41.36 o 
  -2   2   4     2845.09     2922.77     57.29 o 
   0   2   4     1936.14     2168.34     47.28 o 
   2   2   4     1977.40     2078.13     42.72 o 
   4   2   4        5.82       25.27     15.10 o 
   6   2   4     1713.67     1698.00     61.67 o 
   8   2   4      286.89      235.21     34.59 o 
  10   2   4        0.64        8.81     15.81 o 
  12   2   4        5.87       61.34     34.48 o 
 -13   3   4      485.32      422.59     64.93 o 
 -11   3   4      280.85      273.24     50.90 o 
  -9   3   4       85.28       62.92     31.72 o 
  -7   3   4      387.76      441.46     39.55 o 
  -5   3   4      233.61      196.98     27.69 o 
  -3   3   4      919.51     1164.23     57.10 o 
  -1   3   4     4349.03     4439.49     99.55 o 
   1   3   4      575.32      609.67     28.75 o 
   3   3   4     7081.19     7791.16     78.77 o 
   5   3   4      664.90      650.59     31.64 o 
   7   3   4     1094.85     1090.96     44.86 o 
   9   3   4     1404.83     1324.11     89.49 o 
  11   3   4      176.64      110.76     29.92 o 
  13   3   4       14.35       51.01     34.92 o 
 -12   4   4     3418.86     3556.92    136.89 o 
 -10   4   4    14097.17    14374.23    207.72 o 
  -8   4   4      568.36      516.12     43.85 o 
  -6   4   4    27607.45    28128.29    314.68 o 
  -4   4   4    22973.41    24507.40    256.13 o 
  -2   4   4    40212.53    39471.29    435.59 o 
   0   4   4    11861.31    12418.03    189.71 o 
   2   4   4     6308.68     5563.08     64.01 o 
   4   4   4    35213.98    39438.83    296.47 o 
   6   4   4    17278.74    17445.05    362.05 o 
   8   4   4     1385.34     1465.38     63.36 o 
  10   4   4     6244.70     6060.21    130.40 o 
  12   4   4      672.57      718.09     63.40 o 
 -13   5   4      869.86      910.46     82.30 o 
 -11   5   4      842.54      811.13     76.16 o 
  -9   5   4      550.80      524.33     49.92 o 
  -7   5   4        0.02       38.76     29.55 o 
  -5   5   4     4509.19     4757.62     82.75 o 
  -3   5   4       37.20       68.68     20.07 o 
  -1   5   4        3.39       22.12     23.29 o 
   1   5   4     3143.19     3080.29     50.73 o 
   3   5   4    35625.65    39658.37    369.96 o 
   5   5   4      547.28      538.58     39.02 o 
   7   5   4     2365.29     2397.22     61.01 o 
   9   5   4     3230.53     3201.93     70.03 o 
  11   5   4      464.63      561.74     53.77 o 
  13   5   4      195.83      163.00     57.06 o 
 -12   6   4      253.78      274.16     56.59 o 
 -10   6   4     1796.52     1782.62    102.18 o 
  -8   6   4     1227.24     1219.80     54.55 o 
  -6   6   4     5335.22     5342.37    103.15 o 
  -4   6   4     1938.96     1875.39     53.85 o 
  -2   6   4     6854.36     6375.92     83.78 o 
   0   6   4     1346.03     1376.16     37.28 o 
   2   6   4     1139.88     1067.60     43.85 o 
   4   6   4       75.97      102.56     16.53 o 
   6   6   4     1007.24      959.20     35.11 o 
   8   6   4       47.90       54.69     19.35 o 
  10   6   4      465.30      532.16     58.32 o 
  12   6   4       25.03       20.51     29.47 o 
 -13   7   4      177.93      218.22     56.01 o 
 -11   7   4        9.59       40.84     39.61 o 
  -9   7   4       30.41       65.09     30.18 o 
  -7   7   4     1104.32     1057.70     49.49 o 
  -5   7   4      281.68      209.88     26.37 o 
  -3   7   4     1165.83     1131.00     51.31 o 
  -1   7   4     3322.04     3158.23     59.31 o 
   1   7   4     2039.74     2104.20     56.56 o 
   3   7   4      662.22      810.70     27.76 o 
   5   7   4     1094.75     1137.14     31.81 o 
   7   7   4      394.81      392.82     25.62 o 
   9   7   4      339.88      273.20     43.91 o 
  11   7   4      220.36      179.71     32.35 o 
 -12   8   4     4804.91     4721.35    157.64 o 
 -10   8   4     8606.01     8590.13    323.41 o 
  -8   8   4     5428.76     5548.18    121.73 o 
  -6   8   4    19893.18    19749.68    204.82 o 
  -4   8   4    17315.37    17472.38    244.46 o 
  -2   8   4    35928.28    36490.16    224.46 o 
   0   8   4     5781.39     5881.77    151.25 o 
   2   8   4     5851.19     4868.96     70.73 o 
   4   8   4    31772.09    33172.26    271.62 o 
   6   8   4     5402.48     5299.09     88.03 o 
   8   8   4     2095.15     2223.91     82.21 o 
  10   8   4     5616.91     5830.28     94.12 o 
  12   8   4     1159.38     1085.72    127.05 o 
 -13   9   4      927.98      987.48     98.45 o 
 -11   9   4      118.84      131.15     94.18 o 
  -9   9   4      381.68      387.95     41.41 o 
  -7   9   4      189.29      229.21     33.65 o 
  -5   9   4       51.09       75.26     34.69 o 
  -3   9   4     1210.18     1355.60     47.79 o 
  -1   9   4      447.31      548.90     33.42 o 
   1   9   4     1644.41     1568.31     40.86 o 
   3   9   4     6218.47     5660.82    555.48 o 
   5   9   4      199.48      175.78     44.47 o 
   7   9   4     1640.57     1591.24    132.67 o 
   9   9   4     1257.91     1350.39     73.16 o 
  11   9   4      790.71      579.93    102.69 o 
 -12  10   4       53.49       96.44     44.06 o 
 -10  10   4     1987.47     1824.56    133.31 o 
  -8  10   4       30.61       61.78     38.74 o 
  -6  10   4    10287.77    10567.87    178.41 o 
  -4  10   4     1059.38     1049.27     45.67 o 
  -2  10   4    20744.40    20824.04    168.73 o 
   0  10   4      962.22      853.54     35.16 o 
   2  10   4     6174.88     5893.52     73.37 o 
   4  10   4     1937.96     2130.58     93.06 o 
   6  10   4      962.01      990.89     93.86 o 
   8  10   4      640.65      551.28     92.05 o 
  10  10   4      958.11     1023.28    122.54 o 
  12  10   4      168.37      113.10     71.58 o 
 -13  11   4      162.44      182.25     67.80 o 
 -11  11   4       17.54       65.07     40.40 o 
  -9  11   4      519.27      467.50     47.22 o 
  -7  11   4     1121.59     1250.13     55.22 o 
  -5  11   4      998.65      899.53     46.37 o 
  -3  11   4        5.62       45.58     29.03 o 
  -1  11   4      638.11      639.82     36.83 o 
   1  11   4     2501.58     2239.54     81.28 o 
   3  11   4     6088.22     5930.92    155.09 o 
   5  11   4      923.61     1067.80    104.09 o 
   7  11   4        6.53      106.96     89.57 o 
   9  11   4      153.04       95.71     76.69 o 
  11  11   4      145.94      197.77     79.15 o 
 -12  12   4     4364.47     4626.92    154.49 o 
 -10  12   4     4392.76     4161.02    153.23 o 
  -8  12   4     5193.03     5510.93    118.10 o 
  -6  12   4    11952.23    12059.12    159.55 o 
  -4  12   4    18014.63    18389.65    192.29 o 
  -2  12   4    24161.27    24489.91    169.16 o 
   0  12   4     8066.61     7736.16    142.12 o 
   2  12   4     5217.65     4790.97    146.02 o 
   4  12   4    27030.96    28051.64    376.63 o 
   6  12   4     7288.08     7517.85    251.73 o 
   8  12   4     2928.65     3183.04    193.27 o 
  10  12   4     4596.14     4659.85    225.93 o 
  12  12   4      571.71      568.42    123.34 o 
 -11  13   4       22.91       85.69     50.72 o 
  -9  13   4       28.23       70.71     34.69 o 
  -7  13   4      299.55      251.42     55.81 o 
  -5  13   4       13.49       63.51     34.56 o 
  -3  13   4      475.47      485.49     35.13 o 
  -1  13   4      308.81      313.78     32.63 o 
   1  13   4     2912.01     2879.65     57.84 o 
   3  13   4     6026.32     6233.85    157.52 o 
   5  13   4      126.41       65.17     35.21 o 
   7  13   4     1353.20     1387.30    128.09 o 
   9  13   4     1198.65     1277.07    131.35 o 
  11  13   4      328.14      284.29     84.47 o 
 -12  14   4       50.88       78.33    104.09 o 
 -10  14   4     2407.26     2643.44    115.71 o 
  -8  14   4      191.27      170.30     37.47 o 
  -6  14   4    11541.10    11601.68    139.94 o 
  -4  14   4     2734.72     2688.43     72.20 o 
  -2  14   4    25045.71    25602.00    461.41 o 
   0  14   4     1382.90     1484.32     47.09 o 
   2  14   4     8619.45     8574.20    116.74 o 
   4  14   4      698.44      775.69    142.48 o 
   6  14   4     1267.11      988.89    121.54 o 
   8  14   4      876.65      841.61    114.15 o 
  10  14   4     1169.34     1399.57    159.17 o 
 -11  15   4     2758.84     2781.35    118.77 o 
  -9  15   4      329.11      274.10     45.71 o 
  -7  15   4       22.51       46.66     31.02 o 
  -5  15   4     1405.58     1477.27     62.84 o 
  -3  15   4    14570.05    14802.96    209.96 o 
  -1  15   4      745.06      699.34     41.30 o 
   1  15   4     2043.54     1997.34     52.89 o 
   3  15   4     4448.55     4591.10    140.19 o 
   5  15   4      454.28      356.32     84.48 o 
   7  15   4        1.52       87.32     71.58 o 
   9  15   4     5356.34     5920.90    268.40 o 
  11  15   4       23.02      170.76     94.89 o 
 -10  16   4      769.58      734.55     65.48 o 
  -8  16   4     8809.92     9174.68    184.90 o 
  -6  16   4      298.67      328.26     42.17 o 
  -4  16   4    11393.04    12063.85    181.73 o 
  -2  16   4      477.55      516.87     43.48 o 
   0  16   4     5122.16     5389.69     90.39 o 
   2  16   4     1530.79     1423.57     42.24 o 
   4  16   4     7262.70     7281.89    244.32 o 
   6  16   4       78.69      132.73     54.81 o 
   8  16   4       62.72      133.54     76.49 o 
  10  16   4     1719.78     1866.74    163.49 o 
 -11  17   4     1143.35     1122.32    157.73 o 
  -9  17   4       38.23      104.32     49.08 o 
  -7  17   4      116.42      140.44     29.61 o 
  -5  17   4        0.50       29.47     24.48 o 
  -3  17   4     4174.79     4129.23     86.00 o 
  -1  17   4      395.00      399.75     31.79 o 
   1  17   4      920.86      843.41     45.27 o 
   3  17   4       47.68       95.30     69.33 o 
   5  17   4        1.68       21.27     64.62 o 
   7  17   4       34.56       22.70     70.15 o 
   9  17   4      755.21      744.59    114.14 o 
 -10  18   4     1280.01     1361.54    141.58 o 
  -8  18   4       19.75       70.81     34.35 o 
  -6  18   4     3957.01     4050.84    115.51 o 
  -4  18   4      240.37      249.74     33.41 o 
  -2  18   4     4999.79     5420.36     93.30 o 
   0  18   4      486.79      496.41     32.47 o 
   2  18   4     2688.16     2710.35     70.86 o 
   4  18   4     2663.54     2717.90    168.08 o 
   6  18   4     2016.93     2133.15    166.59 o 
   8  18   4      475.52      403.96    115.16 o 
  10  18   4      393.64      338.70     95.31 o 
  -9  19   4      219.80      292.40     54.81 o 
  -7  19   4       10.50       21.89     16.90 o 
  -5  19   4      953.85      926.09     62.84 o 
  -3  19   4      173.14      155.00     27.93 o 
  -1  19   4      247.24      250.00     30.47 o 
   1  19   4      915.42      860.59     53.07 o 
   3  19   4     1103.28     1012.95    116.82 o 
   5  19   4     2090.37     2091.06    153.70 o 
   7  19   4      469.16      617.09    114.13 o 
   9  19   4      121.54       95.30     59.92 o 
 -10  20   4      338.04      247.27     91.42 o 
  -8  20   4     5158.16     5016.34    138.92 o 
  -6  20   4      324.80      323.90     43.45 o 
  -4  20   4    18004.84    18891.14    514.55 o 
  -2  20   4     1759.85     1834.44     60.30 o 
   0  20   4     9449.29     9838.15    117.46 o 
   2  20   4      564.11      525.23     28.99 o 
   4  20   4    15135.46    15859.88    493.38 o 
   6  20   4     2216.75     2221.42    164.35 o 
   8  20   4     1785.31     1609.78    156.74 o 
  -9  21   4      163.33      133.55     67.69 o 
  -7  21   4      119.10       97.62     73.11 o 
  -5  21   4      510.17      482.53     54.82 o 
  -3  21   4      703.14      708.98     43.95 o 
  -1  21   4      803.12      780.43     43.77 o 
   1  21   4       75.00       63.55     40.89 o 
   3  21   4      423.07      516.46    124.56 o 
   5  21   4      678.41      772.81    126.21 o 
   7  21   4      364.15      552.23    174.87 o 
  -8  22   4     1434.22     1595.87    160.81 o 
  -6  22   4     2617.91     2623.48    177.26 o 
  -4  22   4     3453.99     3087.43     90.43 o 
  -2  22   4     1569.73     1550.49     63.01 o 
   0  22   4     3767.69     3801.46     98.66 o 
   2  22   4     1610.08     1665.35    116.02 o 
   4  22   4     2360.92     2440.55    175.41 o 
   6  22   4     2072.49     2176.21    171.29 o 
   8  22   4     1101.47     1283.30    153.64 o 
  -7  23   4        1.39       82.21     97.34 o 
  -5  23   4        1.70       26.95     33.87 o 
  -3  23   4      145.96      187.07     33.09 o 
  -1  23   4        0.29       48.91     30.50 o 
   1  23   4      141.69      124.91     64.01 o 
   3  23   4      227.34      204.52     70.36 o 
   5  23   4      411.86      386.16     95.52 o 
   7  23   4       16.76      208.80    101.84 o 
  -6  24   4      857.15      901.30    122.12 o 
  -4  24   4     7724.49     8167.58    176.73 o 
  -2  24   4     2398.00     2518.07    103.48 o 
   0  24   4     4031.01     4405.55    122.81 o 
   2  24   4      744.84      714.52    103.92 o 
   4  24   4     7465.27     7892.18    289.07 o 
   6  24   4      652.06      415.03     83.46 o 
  -5  25   4       23.51       39.63     25.67 o 
  -3  25   4      256.69      203.00     45.08 o 
  -1  25   4      504.06      555.49     58.87 o 
   1  25   4       42.86      104.09     72.19 o 
   3  25   4       19.55       76.89     65.03 o 
   5  25   4      433.41      363.05     86.93 o 
  -4  26   4     1294.88     1191.39     74.32 o 
  -2  26   4      130.90      152.11     41.50 o 
   0  26   4     1078.43     1046.42    111.09 o 
   2  26   4      167.45      156.25     65.04 o 
   4  26   4      701.21      577.04    113.73 o 
  -3  27   4        8.04       32.58     33.02 o 
  -1  27   4        3.81       49.49     41.31 o 
   1  27   4      387.24      593.34    102.67 o 
   3  27   4      675.34      822.90    116.80 o 
  -2  28   4      712.85      733.11     94.91 o 
   0  28   4     1772.06     2045.16    171.88 o 
 -13   1   5        0.04       -3.70     41.62 o 
 -11   1   5      100.65       94.40     50.31 o 
  -9   1   5       92.97       76.51     36.13 o 
  -7   1   5     5071.98     5039.63     99.71 o 
  -5   1   5     2372.21     2385.52     64.59 o 
  -3   1   5     2157.33     1894.74     54.43 o 
  -1   1   5       11.06       27.27     26.47 o 
   1   1   5       98.24       98.58     19.50 o 
   3   1   5    11630.31    11927.44    154.17 o 
   5   1   5      572.12      502.93     31.60 o 
   7   1   5      628.49      612.26     47.73 o 
   9   1   5     3495.18     3383.18     92.98 o 
  11   1   5      204.40      311.42     48.55 o 
  13   1   5      179.02       98.99     42.95 o 
 -12   2   5     2796.17     2984.98    159.97 o 
 -10   2   5    16752.04    17352.24    284.18 o 
  -8   2   5       46.53       70.20     37.99 o 
  -6   2   5    28882.62    29569.02    318.27 o 
  -4   2   5    18311.58    18900.94    245.95 o 
   0   2   5    17699.30    18181.09    145.25 o 
   2   2   5    11322.63    10554.62    103.47 o 
   4   2   5    34982.08    38960.24    207.39 o 
   6   2   5     2360.56     2140.17     60.11 o 
   8   2   5    12767.47    13296.47    140.04 o 
  10   2   5      499.07      408.86     57.50 o 
  12   2   5     3224.83     3157.21    113.72 o 
 -13   3   5        3.21       45.11     43.98 o 
 -11   3   5       37.21       60.55     48.57 o 
  -9   3   5        6.17       61.97     38.26 o 
  -7   3   5     4072.42     4080.05     92.26 o 
  -5   3   5     2135.01     2055.99     62.58 o 
  -3   3   5      668.73      569.18     35.04 o 
  -1   3   5       44.51       18.30     25.14 o 
   1   3   5    23632.37    23437.06    240.11 o 
   3   3   5     5231.82     5610.67     81.47 o 
   5   3   5     2672.97     2827.85     66.46 o 
   7   3   5     6260.12     6448.21    154.77 o 
   9   3   5     1572.51     1527.53    121.98 o 
  11   3   5     1274.74     1087.67     75.11 o 
 -12   4   5      211.75      284.93     65.19 o 
 -10   4   5      716.31      765.38     78.44 o 
  -8   4   5        1.43       13.40     32.87 o 
  -6   4   5       99.31      123.31     34.63 o 
  -4   4   5        3.79       62.05     28.27 o 
  -2   4   5     3901.07     3655.63     66.76 o 
   0   4   5     1963.47     1950.66     47.51 o 
   2   4   5     5866.62     5754.32     81.78 o 
   4   4   5      105.93      126.81     17.84 o 
   6   4   5      130.13      162.45     22.03 o 
   8   4   5     1677.83     1706.73     81.91 o 
  10   4   5      348.18      246.90     50.95 o 
  12   4   5     1077.15     1113.06     75.69 o 
 -13   5   5        7.37       75.25     55.93 o 
 -11   5   5      178.80      164.08     46.50 o 
  -9   5   5      523.08      517.80     62.42 o 
  -7   5   5      333.94      366.24     39.51 o 
  -5   5   5      281.95      232.14     30.55 o 
  -3   5   5    19067.28    20150.44    162.16 o 
  -1   5   5    14708.43    15158.10    236.59 o 
   1   5   5      675.67      694.60     34.46 o 
   3   5   5     6783.24     7727.51     89.20 o 
   5   5   5        0.21       28.65     15.51 o 
   7   5   5     1977.12     1947.38     88.15 o 
   9   5   5      534.74      534.39     40.99 o 
  11   5   5      485.18      412.64     51.61 o 
 -12   6   5     1592.57     1722.26    105.74 o 
 -10   6   5    11816.30    11434.40    277.71 o 
  -8   6   5      996.06      972.94     54.54 o 
  -6   6   5    27633.57    27500.71    259.20 o 
  -4   6   5     5561.91     4980.83     86.03 o 
  -2   6   5    22561.76    21557.49    290.43 o 
   0   6   5     3468.26     2809.46     58.86 o 
   2   6   5      331.72      186.32     22.58 o 
   4   6   5    23382.34    23322.57    304.35 o 
   6   6   5     2233.67     2147.48     60.45 o 
   8   6   5     4851.69     4920.93    118.63 o 
  10   6   5     1634.11     1670.61     59.19 o 
  12   6   5      510.80      565.34    101.86 o 
 -13   7   5        1.40       57.09     46.54 o 
 -11   7   5      149.94      253.31     51.12 o 
  -9   7   5       10.99       37.53     32.95 o 
  -7   7   5     3218.14     3152.11     84.89 o 
  -5   7   5      178.05      202.95     32.45 o 
  -3   7   5     3305.46     3609.06     73.34 o 
  -1   7   5     4218.49     4464.11     85.76 o 
   1   7   5     3345.14     3170.53     89.94 o 
   3   7   5     2116.71     2113.45     78.82 o 
   5   7   5     3351.68     3358.04     57.97 o 
   7   7   5     5294.80     5360.19     79.00 o 
   9   7   5      760.18      768.95     37.67 o 
  11   7   5      496.29      421.15     78.54 o 
 -12   8   5       60.06       65.13     41.99 o 
 -10   8   5     1246.17     1257.67    121.43 o 
  -8   8   5        1.06       36.08     33.11 o 
  -6   8   5     1296.84     1396.58     60.42 o 
  -4   8   5        8.00       74.16     31.68 o 
  -2   8   5     5794.35     5835.84     87.79 o 
   0   8   5      980.07      947.71     36.55 o 
   2   8   5     5750.27     5388.05     75.80 o 
   4   8   5       39.19       61.51     12.99 o 
   6   8   5      187.36      194.46     18.21 o 
   8   8   5     1474.46     1444.44     42.81 o 
  10   8   5      139.91      186.00     53.79 o 
  12   8   5      774.57      850.13    115.98 o 
 -13   9   5       68.71       58.84     41.40 o 
 -11   9   5       18.71       59.13     47.63 o 
  -9   9   5       28.21       89.00     34.96 o 
  -7   9   5      477.64      407.31     48.39 o 
  -5   9   5      508.12      521.19     47.51 o 
  -3   9   5     3045.56     3084.96     68.77 o 
  -1   9   5     4831.81     4980.97     77.75 o 
   1   9   5      210.50      245.58     23.27 o 
   3   9   5      691.77      622.12     22.47 o 
   5   9   5      526.37      570.52     31.50 o 
   7   9   5      153.93       94.47     45.20 o 
   9   9   5      211.44      199.62     19.51 o 
  11   9   5       22.89       32.52     59.51 o 
 -12  10   5     6553.21     6450.41    188.77 o 
 -10  10   5    19141.54    19070.76    299.39 o 
  -8  10   5     8707.38     8404.49    223.00 o 
  -6  10   5    44291.65    45230.52    534.18 o 
  -4  10   5    31248.98    32557.70    458.59 o 
  -2  10   5    43197.53    45613.87    457.98 o 
   0  10   5    28500.15    29501.26    339.18 o 
   2  10   5    15203.66    15142.32    147.55 o 
   4  10   5    51937.71    58058.17   1082.18 o 
   6  10   5     9332.81     9372.18    200.01 o 
   8  10   5    12818.08    12600.96    335.00 o 
  10  10   5     7250.18     7760.49    292.35 o 
  12  10   5     2485.89     2323.96    193.61 o 
 -11  11   5      999.36     1108.89     89.22 o 
  -9  11   5      250.90      227.97     38.07 o 
  -7  11   5     3680.98     3604.42    127.25 o 
  -5  11   5      184.99      200.46     31.67 o 
  -3  11   5     2337.75     2415.22     90.56 o 
  -1  11   5     1901.12     1893.33     51.22 o 
   1  11   5     6065.70     5803.27    115.19 o 
   3  11   5     1756.54     1742.70     33.88 o 
   5  11   5     6965.18     7059.96    177.85 o 
   7  11   5     6643.85     6317.16    241.97 o 
   9  11   5      404.85      364.89     82.84 o 
  11  11   5      325.91      334.61     83.65 o 
 -12  12   5        1.64      105.88     52.95 o 
 -10  12   5     2138.83     2160.98    111.39 o 
  -8  12   5      399.52      417.49     48.97 o 
  -6  12   5     4733.29     4844.88     99.92 o 
  -4  12   5        6.92       67.15     37.63 o 
  -2  12   5     8448.18     8503.50    128.55 o 
   0  12   5       96.57      107.07     28.72 o 
   2  12   5     2278.61     2248.87     69.98 o 
   4  12   5     2366.76     2321.72    102.16 o 
   6  12   5      380.01      339.53     83.45 o 
   8  12   5     1869.43     1708.81    146.94 o 
  10  12   5       90.52      152.16     82.83 o 
 -11  13   5      106.99      150.85     49.11 o 
  -9  13   5      273.94      290.56     41.14 o 
  -7  13   5       32.23       79.48     41.67 o 
  -5  13   5      819.66      789.27     50.83 o 
  -3  13   5     3059.07     3092.64     76.14 o 
  -1  13   5     5478.94     5419.23     92.39 o 
   1  13   5     1985.62     1934.39     48.80 o 
   3  13   5     3105.54     3356.03    150.64 o 
   5  13   5     4714.99     4506.05    196.93 o 
   7  13   5     1248.50     1720.31    144.66 o 
   9  13   5     1102.38     1248.37    144.85 o 
  11  13   5       94.48       78.33     73.22 o 
 -12  14   5     7019.42     6067.39    364.81 o 
 -10  14   5     4405.02     4428.38    174.09 o 
  -8  14   5     3794.88     3998.51    179.17 o 
  -6  14   5     5433.25     5237.54    156.00 o 
  -4  14   5    29258.40    30573.74    334.98 o 
  -2  14   5    25937.54    26776.76    328.85 o 
   0  14   5    20548.79    21120.92    485.64 o 
   2  14   5     9029.36     8715.91    150.15 o 
   4  14   5    18772.45    19604.94    424.97 o 
   6  14   5     5430.44     5680.15    230.77 o 
   8  14   5     4880.82     5100.92    233.55 o 
  10  14   5     3374.83     3668.57    214.76 o 
 -11  15   5      111.76      169.75     57.47 o 
  -9  15   5      379.02      316.83     50.48 o 
  -7  15   5     2654.90     2567.17     87.91 o 
  -5  15   5      655.63      669.29     43.06 o 
  -3  15   5       37.25       54.77     27.91 o 
  -1  15   5     1033.81     1021.60     48.30 o 
   1  15   5        0.96      113.38     41.11 o 
   3  15   5     2337.34     2430.78    138.29 o 
   5  15   5      706.15      669.33     99.01 o 
   7  15   5      358.59      198.60     62.18 o 
   9  15   5      452.90      394.55    103.50 o 
 -10  16   5     1508.88     1388.62     88.29 o 
  -8  16   5       80.62      102.22     29.11 o 
  -6  16   5     2756.39     2720.22     91.98 o 
  -4  16   5        7.95       41.72     26.33 o 
  -2  16   5     1011.75     1005.70     56.17 o 
   0  16   5       12.96       61.50     21.47 o 
   2  16   5      190.77      200.33     18.04 o 
   4  16   5      541.99      573.56    108.00 o 
   6  16   5      144.60      136.82     66.88 o 
   8  16   5     1251.40     1323.11    139.74 o 
  10  16   5       22.97      161.36    100.82 o 
 -11  17   5      584.43      490.49    222.34 o 
  -9  17   5       50.26       75.98     45.32 o 
  -7  17   5       29.45       35.99     26.96 o 
  -5  17   5     4761.81     4600.63    111.75 o 
  -3  17   5      786.02      819.72     59.20 o 
  -1  17   5     3949.73     3862.35     78.15 o 
   1  17   5    10048.34     9831.08    103.15 o 
   3  17   5      268.90      201.05     74.65 o 
   5  17   5     5543.90     5478.69    270.52 o 
   7  17   5     3459.72     3825.65    205.78 o 
   9  17   5      178.00      152.37     59.31 o 
 -10  18   5     1760.04     1771.25    108.84 o 
  -8  18   5     6856.67     7355.25    177.79 o 
  -6  18   5     1389.88     1305.01     96.50 o 
  -4  18   5    20332.35    20564.97    324.71 o 
  -2  18   5     9332.36     9468.08    204.18 o 
   0  18   5     7825.08     8399.06    222.11 o 
   2  18   5     6319.76     6490.16     74.07 o 
   4  18   5     6914.11     6558.38    245.24 o 
   6  18   5     3964.40     3937.02    211.35 o 
   8  18   5     2364.05     2639.17    190.75 o 
  -9  19   5       52.48       50.53     38.14 o 
  -7  19   5      245.54      270.23     44.21 o 
  -5  19   5      163.63      180.61     38.84 o 
  -3  19   5     1681.15     1538.89     58.58 o 
  -1  19   5     3343.84     3155.37     73.21 o 
   1  19   5       32.54       56.12     22.70 o 
   3  19   5      987.43      894.03    108.02 o 
   5  19   5      769.66      835.64    102.49 o 
   7  19   5       28.35       48.67     68.92 o 
   9  19   5      331.89      315.18     82.22 o 
  -8  20   5      509.81      451.60     83.14 o 
  -6  20   5      464.29      392.87     47.75 o 
  -4  20   5     2153.01     2266.08    130.98 o 
  -2  20   5     3154.66     2948.32     76.34 o 
   0  20   5     1859.23     1793.12     60.63 o 
   2  20   5     3045.50     3094.09    129.23 o 
   4  20   5      762.45      752.99    118.44 o 
   6  20   5     1353.75     1404.58    154.06 o 
   8  20   5      560.18      536.72    167.11 o 
  -9  21   5       49.74       86.10     68.51 o 
  -7  21   5        3.19       21.33     23.44 o 
  -5  21   5       68.86       62.40     20.87 o 
  -3  21   5     4160.94     3731.18    129.01 o 
  -1  21   5     1401.46     1442.57     61.66 o 
   1  21   5       31.54       33.30     19.27 o 
   3  21   5     1919.23     2094.16    153.28 o 
   5  21   5      210.51      238.47     88.56 o 
   7  21   5      218.93      132.12     73.22 o 
  -8  22   5     7562.78     8227.44    436.23 o 
  -6  22   5     3860.61     3877.69    154.70 o 
  -4  22   5    12595.19    12273.50    217.92 o 
  -2  22   5     5195.67     5185.95    111.54 o 
   0  22   5     5876.05     5800.74    185.33 o 
   2  22   5     4020.82     3966.14    194.56 o 
   4  22   5     8828.28     9325.64    318.97 o 
   6  22   5     4422.00     4544.32    229.58 o 
  -7  23   5      442.11      364.22     87.40 o 
  -5  23   5       95.75       57.09     30.91 o 
  -3  23   5      734.96      689.90     74.05 o 
  -1  23   5     1285.79     1145.49     78.50 o 
   1  23   5      221.46      116.86     29.71 o 
   3  23   5      780.13      679.75    101.46 o 
   5  23   5      363.63      357.31     90.20 o 
  -6  24   5      878.87      900.53     81.92 o 
  -4  24   5     2312.92     2239.61    208.35 o 
  -2  24   5     1674.18     1565.34     83.17 o 
   0  24   5     1816.97     2002.13     85.34 o 
   2  24   5     1327.17     1349.52    130.94 o 
   4  24   5     1474.56     1374.73    132.79 o 
   6  24   5     1726.00     1711.81    172.08 o 
  -5  25   5      177.23      173.50     50.54 o 
  -3  25   5     1173.55     1274.40     78.26 o 
  -1  25   5      722.79      766.41     87.85 o 
   1  25   5      186.06       87.12     54.81 o 
   3  25   5       10.97        2.05     66.67 o 
   5  25   5       45.46      110.84     66.67 o 
  -4  26   5     2448.16     2242.61    179.39 o 
  -2  26   5      440.39      317.69     61.97 o 
   0  26   5     1106.65      849.41    115.38 o 
   2  26   5      127.01       25.77     49.29 o 
   4  26   5     1386.95     1481.05    156.10 o 
  -3  27   5     1137.83     1034.14    111.70 o 
  -1  27   5     1350.04     1346.01    133.19 o 
   1  27   5      573.36      530.99     95.32 o 
 -12   0   6     8206.74     8333.95    298.79 o 
 -10   0   6    27456.93    27801.20    511.45 o 
  -8   0   6    41186.55    37099.14    518.67 o 
  -6   0   6    67144.74    69325.91   1702.78 o 
  -4   0   6    34319.27    30370.50    428.09 o 
  -2   0   6    41320.32    45742.56    402.28 o 
   0   0   6    36533.80    39483.61    350.08 o 
   2   0   6    29238.12    30328.22    445.04 o 
   4   0   6   134300.50   155233.55    611.28 o 
   6   0   6    12865.93    12372.43    211.90 o 
   8   0   6    61211.57    65630.53    437.63 o 
  10   0   6     5237.34     5045.54    321.88 o 
  12   0   6     6430.98     6774.00    341.20 o 
 -13   1   6     1341.37     1169.12     98.64 o 
 -11   1   6     1676.82     1773.82    112.25 o 
  -9   1   6     4224.00     4060.85    167.68 o 
  -7   1   6    15439.36    14968.51    192.95 o 
  -5   1   6    10601.69    10881.75    137.21 o 
  -3   1   6      863.07      705.50     41.34 o 
  -1   1   6      338.94      380.16     36.11 o 
   1   1   6     2971.73     3163.66     68.80 o 
   3   1   6     6425.90     6695.56     86.46 o 
   5   1   6     2287.89     2449.13     73.53 o 
   7   1   6     2100.15     1959.82     57.17 o 
   9   1   6      888.12      812.53     47.04 o 
  11   1   6       35.50       37.88     32.04 o 
 -12   2   6        0.55       80.70     46.10 o 
 -10   2   6        4.81      119.41     72.08 o 
  -8   2   6       18.75       66.65     33.73 o 
  -6   2   6       22.45       18.79     39.05 o 
  -4   2   6      719.78      676.80     41.68 o 
  -2   2   6      101.68      134.82     28.10 o 
   0   2   6      621.37      616.61     42.90 o 
   2   2   6     1445.78     1330.64     81.14 o 
   4   2   6     3552.90     3709.65     74.95 o 
   6   2   6      280.92      280.54     29.79 o 
   8   2   6      892.06      872.30     46.53 o 
  10   2   6      600.55      584.55     49.55 o 
  12   2   6       44.96       34.86     28.45 o 
 -13   3   6      364.61      272.69     65.74 o 
 -11   3   6        8.48       41.12     36.30 o 
  -9   3   6      896.47      747.02     93.39 o 
  -7   3   6     2559.10     2316.64     76.77 o 
  -5   3   6       57.91       85.22     38.22 o 
  -3   3   6        0.05       34.17     30.32 o 
  -1   3   6     1602.97     1696.99     57.38 o 
   1   3   6      315.36      317.64     26.18 o 
   3   3   6       38.86       98.04     29.45 o 
   5   3   6       24.09       58.35     20.64 o 
   7   3   6        5.06       40.68     22.64 o 
   9   3   6        4.84       46.94     17.11 o 
  11   3   6      374.20      362.53     47.28 o 
 -12   4   6     5578.63     5936.73    186.41 o 
 -10   4   6     5617.30     5689.14    194.64 o 
  -8   4   6      534.09      669.90     64.47 o 
  -6   4   6    11878.47    11992.60    173.78 o 
  -4   4   6    21763.30    21377.30    271.77 o 
  -2   4   6    80586.34    88138.31    359.26 o 
   0   4   6    42077.70    43316.58    330.03 o 
   2   4   6    16249.69    17094.46    141.43 o 
   4   4   6    23863.37    26362.49    272.60 o 
   6   4   6     1821.80     1893.82     53.11 o 
   8   4   6    17247.77    17906.75    215.80 o 
  10   4   6     2111.06     1963.53     69.06 o 
  12   4   6     2504.54     2580.45    192.59 o 
 -13   5   6      532.19      541.56     79.61 o 
 -11   5   6     1084.29     1173.65     98.13 o 
  -9   5   6     5132.04     4838.79    157.07 o 
  -7   5   6    13322.77    11280.63    236.07 o 
  -5   5   6     2297.23     2291.20     72.02 o 
  -3   5   6     2581.38     2716.92     68.14 o 
  -1   5   6      554.57      564.51     39.33 o 
   1   5   6      709.45      857.29     37.59 o 
   3   5   6        5.51       48.88     18.26 o 
   5   5   6     1670.26     1646.15     48.13 o 
   7   5   6      117.29      103.82     23.66 o 
   9   5   6      524.20      475.41     36.47 o 
  11   5   6      135.36      132.77     38.99 o 
 -12   6   6       29.27       65.63     52.38 o 
 -10   6   6      400.84      387.03     66.60 o 
  -8   6   6      139.74      180.36     46.20 o 
  -6   6   6       92.03      128.30     35.45 o 
  -4   6   6      611.58      548.80     42.38 o 
  -2   6   6      273.89      282.33     48.17 o 
   0   6   6     2182.04     2211.95     69.11 o 
   2   6   6      452.38      501.36     35.10 o 
   4   6   6     1993.52     2090.12     53.15 o 
   6   6   6      482.71      491.68     33.81 o 
   8   6   6     1811.26     1805.79     73.53 o 
  10   6   6      219.87      221.80     33.28 o 
  12   6   6      607.89      721.22    113.73 o 
 -13   7   6       45.64       74.72     44.17 o 
 -11   7   6       62.50       81.98     54.30 o 
  -9   7   6       13.48       36.60     45.45 o 
  -7   7   6       13.91       55.41     32.33 o 
  -5   7   6     1268.66     1255.66     56.35 o 
  -3   7   6      703.29      693.52     41.47 o 
  -1   7   6      618.63      653.92     40.27 o 
   1   7   6      255.94      241.29     27.54 o 
   3   7   6      207.66      188.49     26.33 o 
   5   7   6       61.49       64.68     17.70 o 
   7   7   6      316.58      391.60     39.32 o 
   9   7   6      565.66      577.77     50.51 o 
  11   7   6      131.79      112.69     62.17 o 
 -12   8   6     4354.07     4224.13    159.43 o 
 -10   8   6     9477.39     9574.55    258.51 o 
  -8   8   6     2752.75     2924.28    114.27 o 
  -6   8   6    12206.99    12323.93    170.58 o 
  -4   8   6    17829.87    18053.83    225.30 o 
  -2   8   6    31465.55    31927.48    231.75 o 
   0   8   6    22843.82    22800.67    198.18 o 
   2   8   6    16499.17    16851.67    189.56 o 
   4   8   6    14830.19    15420.05    238.85 o 
   6   8   6     6993.91     7039.49    156.41 o 
   8   8   6    12235.28    13221.38    126.19 o 
  10   8   6     3216.82     3100.85    185.90 o 
  12   8   6     1799.75     1685.25    164.10 o 
 -11   9   6      544.19      631.05    101.15 o 
  -9   9   6     1980.96     1723.70    106.95 o 
  -7   9   6     7061.37     6920.86    139.61 o 
  -5   9   6     1041.82      987.17     53.17 o 
  -3   9   6      313.33      290.57     32.47 o 
  -1   9   6      218.59      213.97     25.14 o 
   1   9   6      716.10      738.93     38.24 o 
   3   9   6       22.78       55.42     13.18 o 
   5   9   6     2449.52     2306.72     84.25 o 
   7   9   6      503.10      474.73     30.06 o 
   9   9   6       12.29       14.32     13.91 o 
  11   9   6      131.69      166.27     72.40 o 
 -12  10   6       13.48       63.56     41.81 o 
 -10  10   6     2590.56     2571.69    124.07 o 
  -8  10   6      297.72      308.84     43.15 o 
  -6  10   6      813.90      763.46     54.06 o 
  -4  10   6     5063.33     5107.78    102.10 o 
  -2  10   6      147.44      120.56     27.69 o 
   0  10   6     6852.53     6915.33    129.36 o 
   2  10   6      203.37      272.68     24.91 o 
   4  10   6     2920.04     2924.76     60.51 o 
   6  10   6      495.89      423.82     84.07 o 
   8  10   6     2440.25     2607.57    176.24 o 
  10  10   6        7.77       79.55     68.92 o 
 -11  11   6      645.48      633.28    102.89 o 
  -9  11   6       47.71      141.40     62.76 o 
  -7  11   6       22.30       74.22     38.69 o 
  -5  11   6     1987.32     2052.03     71.97 o 
  -3  11   6      707.35      685.62     43.98 o 
  -1  11   6     1712.12     1751.19     55.43 o 
   1  11   6     2024.78     2074.75     55.89 o 
   3  11   6      127.71      112.44     16.81 o 
   5  11   6      237.25      315.07     83.14 o 
   7  11   6      932.59      761.04    101.47 o 
   9  11   6        2.13        7.36     74.03 o 
  11  11   6      298.75      273.86    107.99 o 
 -12  12   6     5232.16     5948.98    264.66 o 
 -10  12   6     3572.00     3668.89    141.25 o 
  -8  12   6     1565.71     1593.28     76.75 o 
  -6  12   6     6854.25     7134.11    142.54 o 
  -4  12   6    18420.30    18420.40    211.80 o 
  -2  12   6    32140.79    32760.11    384.33 o 
   0  12   6    24262.40    24472.50    284.12 o 
   2  12   6    14356.80    14916.09    193.21 o 
   4  12   6    10280.86    10080.12    376.07 o 
   6  12   6     4825.56     5072.78    219.25 o 
   8  12   6     8556.77     8178.86    294.78 o 
  10  12   6     2948.80     3178.42    203.47 o 
 -11  13   6       63.04       62.18     51.30 o 
  -9  13   6     1224.49     1218.58     89.13 o 
  -7  13   6     4432.52     4224.88    149.01 o 
  -5  13   6      662.20      590.35     43.24 o 
  -3  13   6      574.33      506.09     41.27 o 
  -1  13   6      302.21      266.46     33.48 o 
   1  13   6      777.92      807.09     38.01 o 
   3  13   6        3.52       15.12     16.00 o 
   5  13   6      603.57      611.83    103.91 o 
   7  13   6      608.49      504.02     89.18 o 
   9  13   6       37.03      153.79    109.82 o 
  11  13   6      340.47      385.12    107.38 o 
 -10  14   6     2055.05     2220.20    119.52 o 
  -8  14   6      276.05      200.58     38.03 o 
  -6  14   6       27.15       59.44     38.82 o 
  -4  14   6     7324.69     7383.37    117.41 o 
  -2  14   6       56.40       91.93     36.13 o 
   0  14   6    15014.70    15619.31    214.82 o 
   2  14   6       20.89       32.72     16.04 o 
   4  14   6     3174.12     3061.43    206.21 o 
   6  14   6       21.53       77.30     56.03 o 
   8  14   6     2913.47     3119.42    216.59 o 
  10  14   6        3.90       63.81     74.24 o 
 -11  15   6     1169.02     1382.16    102.27 o 
  -9  15   6     1098.51     1099.16     84.71 o 
  -7  15   6      332.46      310.59     41.96 o 
  -5  15   6      386.85      374.12     46.33 o 
  -3  15   6     6246.20     6246.87    136.30 o 
  -1  15   6     6789.58     6771.68    126.28 o 
   1  15   6      189.75      164.99     21.22 o 
   3  15   6     8772.02     9403.73    431.05 o 
   5  15   6      257.52      297.79     87.33 o 
   7  15   6      487.12      489.67    103.70 o 
   9  15   6     1676.60     1312.62    155.30 o 
 -10  16   6     2208.55     1817.98    169.96 o 
  -8  16   6     4423.35     4739.89    153.02 o 
  -6  16   6     6936.06     7245.30    194.66 o 
  -4  16   6      110.19      108.96     26.72 o 
  -2  16   6     2755.81     2692.88     77.83 o 
   0  16   6     1220.32     1211.80     57.24 o 
   2  16   6     5842.81     6171.31    148.06 o 
   4  16   6     1698.45     1730.05    135.88 o 
   6  16   6     7153.18     6234.88    289.31 o 
   8  16   6     1839.14     2004.78    164.11 o 
  10  16   6     1928.17     2252.95    208.31 o 
  -9  17   6       15.13      105.24     55.22 o 
  -7  17   6     1233.51     1091.22     69.68 o 
  -5  17   6        3.81       61.30     33.80 o 
  -3  17   6      890.59      839.25     53.13 o 
  -1  17   6     1441.95     1443.82     58.51 o 
   1  17   6      242.45      218.12     26.44 o 
   3  17   6     2405.42     2401.95    156.19 o 
   5  17   6      393.94      571.88    107.59 o 
   7  17   6      504.02      380.45     88.77 o 
   9  17   6       35.10       45.61     62.17 o 
 -10  18   6      538.82      491.33    126.00 o 
  -8  18   6      636.14      604.56     70.00 o 
  -6  18   6      752.77      749.50     70.52 o 
  -4  18   6     3371.94     3339.53    122.84 o 
  -2  18   6      919.56      968.22     54.12 o 
   0  18   6     3146.07     3037.06     79.11 o 
   2  18   6      361.69      373.12     64.74 o 
   4  18   6     2767.26     2676.26    171.76 o 
   6  18   6      847.80      845.27    113.12 o 
   8  18   6     1309.09     1293.23    144.85 o 
  -9  19   6      105.33      107.25     48.26 o 
  -7  19   6      111.38      113.87     35.99 o 
  -5  19   6      949.80     1076.96     91.98 o 
  -3  19   6      674.22      574.66     53.75 o 
  -1  19   6     1662.96     1522.45     71.03 o 
   1  19   6     2331.97     2563.10    129.16 o 
   3  19   6      132.49      119.03     54.61 o 
   5  19   6      151.18      217.40     86.10 o 
   7  19   6       80.54       69.12     77.71 o 
  -8  20   6      149.90      143.14     44.79 o 
  -6  20   6     3354.66     3519.39    239.96 o 
  -4  20   6     4573.88     4782.21    141.51 o 
  -2  20   6    21199.33    21461.93    390.01 o 
   0  20   6     5186.80     5398.37    137.70 o 
   2  20   6    10867.67    11456.20    756.31 o 
   4  20   6      902.57      879.45    115.79 o 
   6  20   6     4240.24     4384.24    231.83 o 
   8  20   6     1116.21      924.69    149.95 o 
  -7  21   6       69.10       57.31     21.24 o 
  -5  21   6      440.45      392.07     82.07 o 
  -3  21   6      479.37      463.39     50.66 o 
  -1  21   6     2020.56     2065.06     74.40 o 
   1  21   6     1133.64     1145.20     61.92 o 
   3  21   6      681.73      624.91     95.73 o 
   5  21   6       32.47      102.46     72.40 o 
   7  21   6       45.11      142.34     95.71 o 
  -8  22   6     2145.86     2357.48    130.30 o 
  -6  22   6     2615.61     2556.74    111.88 o 
  -4  22   6     1117.43     1052.93     73.70 o 
  -2  22   6     2872.74     2931.93    115.52 o 
   0  22   6     1613.58     1595.68     79.68 o 
   2  22   6     1544.38     1416.96    129.73 o 
   4  22   6     2572.25     2571.21    192.61 o 
   6  22   6     1675.72     1659.83    161.03 o 
  -7  23   6       73.12       86.10     44.38 o 
  -5  23   6       46.94       65.36     39.78 o 
  -3  23   6      318.09      406.97     62.08 o 
  -1  23   6      228.11      250.87     46.55 o 
   1  23   6      196.66      190.00     66.06 o 
   3  23   6       55.19      155.22    102.66 o 
   5  23   6        3.30      117.59     95.30 o 
  -6  24   6     2625.47     2512.17    199.76 o 
  -4  24   6     3346.05     3514.51    126.76 o 
  -2  24   6     5428.83     5749.55    152.11 o 
   0  24   6     2950.86     2914.21    173.18 o 
   2  24   6     5185.17     5422.51    246.24 o 
   4  24   6     1168.72     1121.52    138.91 o 
  -5  25   6      778.23      731.52     70.53 o 
  -3  25   6      653.42      662.33     76.09 o 
  -1  25   6     1000.22      949.21    108.63 o 
   1  25   6      159.08      140.91     62.38 o 
   3  25   6      444.88      392.91    102.68 o 
  -4  26   6      247.05      122.69     45.73 o 
  -2  26   6      543.65      446.51     78.75 o 
   0  26   6      426.08      262.21     70.77 o 
   2  26   6      181.72       56.45     85.90 o 
  -1  27   6        0.86       77.92     47.85 o 
 -13   1   7        8.38       73.81     57.85 o 
 -11   1   7      471.59      480.59     74.30 o 
  -9   1   7     2399.62     2235.87    157.35 o 
  -7   1   7     1812.20     1804.52     78.66 o 
  -5   1   7     1446.79     1422.52     77.31 o 
  -3   1   7      197.27      348.09     39.00 o 
  -1   1   7       38.66      106.03     33.09 o 
   1   1   7     1593.05     1844.44     56.15 o 
   3   1   7        4.33       26.17     17.30 o 
   5   1   7     2157.88     2180.17     64.17 o 
   7   1   7     1459.57     1441.03     57.31 o 
   9   1   7       75.81       98.28     27.81 o 
  11   1   7     1682.18     1408.31     83.51 o 
 -12   2   7     7055.80     7536.24    214.44 o 
 -10   2   7      916.33      969.67    108.73 o 
  -8   2   7     5080.51     5230.16    204.79 o 
  -6   2   7     1350.17     1213.23     61.64 o 
  -4   2   7    23147.80    22496.21    287.54 o 
  -2   2   7    11670.17    11792.36    150.33 o 
   0   2   7    64449.04    69396.99    536.93 o 
   2   2   7     4757.30     5173.13    120.29 o 
   4   2   7    18121.28    19439.92    193.48 o 
   6   2   7      655.44      690.66     39.32 o 
   8   2   7    17588.75    18222.71    268.24 o 
  10   2   7     4319.06     4279.38    127.01 o 
  12   2   7     1978.94     1907.16    162.68 o 
 -13   3   7      892.69      988.60    101.50 o 
 -11   3   7      373.02      418.68     71.37 o 
  -9   3   7     3779.56     3741.29    194.57 o 
  -7   3   7     3794.74     3584.11     93.91 o 
  -5   3   7     1686.26     1660.27     67.71 o 
  -3   3   7      378.16      488.07     41.04 o 
  -1   3   7      138.02      178.26     27.22 o 
   1   3   7      108.45      120.86     24.06 o 
   3   3   7     1523.73     1602.98     54.25 o 
   5   3   7      267.16      230.35     27.36 o 
   7   3   7       36.53       58.05     24.88 o 
   9   3   7     1685.68     1611.36     69.44 o 
  11   3   7     2768.88     3035.24    110.58 o 
 -12   4   7      321.57      308.82     66.83 o 
 -10   4   7       54.71       93.55     53.12 o 
  -8   4   7       34.05       51.64     55.05 o 
  -6   4   7       14.89       52.97     30.55 o 
  -4   4   7     1318.70     1315.90     63.66 o 
  -2   4   7     2305.20     2350.87    117.57 o 
   0   4   7    16297.76    16820.86    203.02 o 
   2   4   7     5295.60     5463.96     88.88 o 
   4   4   7     3849.29     3814.89     84.70 o 
   6   4   7      908.91      933.97     41.26 o 
   8   4   7      386.05      384.03     39.52 o 
  10   4   7       44.65       50.11     34.03 o 
 -13   5   7       15.57      111.75     56.98 o 
 -11   5   7      550.80      493.28     93.13 o 
  -9   5   7      320.82      333.26     64.15 o 
  -7   5   7      906.40      919.53     71.59 o 
  -5   5   7     1162.38     1174.23     61.15 o 
  -3   5   7      584.55      524.06     41.63 o 
  -1   5   7       54.13       89.12     35.69 o 
   1   5   7      255.65      261.97     30.99 o 
   3   5   7      468.39      454.27     38.63 o 
   5   5   7     1187.99     1146.17     44.79 o 
   7   5   7      495.25      461.46     31.97 o 
   9   5   7      392.95      392.97     34.59 o 
  11   5   7      122.92      169.95     66.88 o 
 -12   6   7     2404.11     2576.21    141.12 o 
 -10   6   7     1254.67     1347.98     95.54 o 
  -8   6   7     7766.65     8239.07    198.89 o 
  -6   6   7     2817.43     2865.85     91.08 o 
  -4   6   7     3582.38     2896.38    145.06 o 
  -2   6   7     2278.45     1980.85     73.86 o 
   0   6   7     4749.49     4110.09     93.94 o 
   2   6   7     9925.52     9524.33    221.15 o 
   4   6   7     9328.07     9667.90    135.68 o 
   6   6   7     4631.03     4656.67     82.87 o 
   8   6   7    12743.51    13536.80    337.11 o 
  10   6   7     1670.96     1686.92     78.79 o 
 -11   7   7       23.18       24.52     42.58 o 
  -9   7   7     2032.45     1744.20    167.41 o 
  -7   7   7     3867.73     3533.46    109.01 o 
  -5   7   7     2726.26     2797.69     86.85 o 
  -3   7   7     2548.46     2580.01     75.28 o 
  -1   7   7      882.61      977.09     61.37 o 
   1   7   7      155.59      175.27     27.28 o 
   3   7   7     1354.80     1450.97     49.88 o 
   5   7   7      363.44      375.68     28.17 o 
   7   7   7      139.96      203.73     28.14 o 
   9   7   7      488.51      483.74     44.83 o 
  11   7   7     1086.25     1157.70    140.75 o 
 -12   8   7      246.52      279.89     60.36 o 
 -10   8   7      265.95      339.05     66.16 o 
  -8   8   7      164.22      183.25     57.27 o 
  -6   8   7      349.04      316.73     40.83 o 
  -4   8   7     1526.15     1473.95     74.36 o 
  -2   8   7      505.98      475.59     43.98 o 
   0   8   7     9118.49     9520.44    170.53 o 
   2   8   7     2321.93     2438.39     60.77 o 
   4   8   7     4653.34     4786.08     80.33 o 
   6   8   7      206.02      186.12     23.62 o 
   8   8   7     1260.38     1204.41     45.63 o 
  10   8   7        3.56       29.04     55.42 o 
 -11   9   7      942.11      894.82     88.85 o 
  -9   9   7       58.43      115.14     62.38 o 
  -7   9   7        6.15       64.97     40.66 o 
  -5   9   7       49.96       86.45     35.37 o 
  -3   9   7        2.72       57.23     36.67 o 
  -1   9   7       33.76       50.16     27.69 o 
   1   9   7      648.88      782.73     50.77 o 
   3   9   7      268.28      285.10     32.89 o 
   5   9   7      867.87      919.62     32.91 o 
   7   9   7      170.37      154.14     23.18 o 
   9   9   7        8.46      105.32     97.14 o 
  11   9   7       45.17      137.84     85.28 o 
 -12  10   7     7162.22     7284.47    519.59 o 
 -10  10   7     5480.13     5217.77    172.19 o 
  -8  10   7    18106.28    17104.04    367.10 o 
  -6  10   7     9933.76     9881.76    174.10 o 
  -4  10   7    16852.99    16928.46    205.83 o 
  -2  10   7    16593.99    17213.23    193.53 o 
   0  10   7    22881.33    23245.21    224.71 o 
   2  10   7    28526.29    29560.43    270.46 o 
   4  10   7    19473.53    17132.66    213.23 o 
   6  10   7    14534.05    14488.31    250.02 o 
   8  10   7    19270.64    19663.34    441.49 o 
  10  10   7     6729.08     6445.60    275.46 o 
 -11  11   7       42.42       92.31     61.20 o 
  -9  11   7      652.44      618.41     72.96 o 
  -7  11   7     2338.01     2085.31    119.29 o 
  -5  11   7     2482.40     2719.87     81.42 o 
  -3  11   7     2550.36     2638.33     86.47 o 
  -1  11   7      246.49      269.61     31.15 o 
   1  11   7      438.95      446.39     34.72 o 
   3  11   7     4218.45     4493.58    117.59 o 
   5  11   7        4.44       18.27     13.75 o 
   7  11   7      222.15      309.85     88.56 o 
   9  11   7      687.09      709.18    112.30 o 
 -10  12   7       10.52       56.70    106.45 o 
  -8  12   7     1224.80     1297.92     99.95 o 
  -6  12   7       19.01       63.17     38.95 o 
  -4  12   7     6284.45     6100.36    141.34 o 
  -2  12   7      130.80      169.51     36.83 o 
   0  12   7    10416.66    10534.61    140.44 o 
   2  12   7     1566.86     1505.37     53.82 o 
   4  12   7     7183.53     7173.05    232.61 o 
   6  12   7      324.74      257.91     77.72 o 
   8  12   7     2759.87     3088.14    194.47 o 
  10  12   7       31.89       73.83     75.67 o 
 -11  13   7     1030.78      985.06     92.58 o 
  -9  13   7       35.82       92.55     71.68 o 
  -7  13   7      446.60      621.38     91.33 o 
  -5  13   7      160.02      189.43     32.87 o 
  -3  13   7     1135.18     1270.56     59.46 o 
  -1  13   7      643.15      614.24     42.04 o 
   1  13   7       91.82      123.73     25.25 o 
   3  13   7        0.76       21.01      9.35 o 
   5  13   7     1743.79     1522.56    129.95 o 
   7  13   7     1342.04     1354.48    132.99 o 
   9  13   7      309.20      260.98     68.93 o 
 -10  14   7     2078.22     2163.36    115.97 o 
  -8  14   7     1100.34     1119.76     83.45 o 
  -6  14   7     6777.99     7037.69    182.61 o 
  -4  14   7     6367.11     6085.85    153.29 o 
  -2  14   7    28005.48    29148.22    219.36 o 
   0  14   7    16337.23    16609.43    273.16 o 
   2  14   7    17319.27    17996.00    384.42 o 
   4  14   7     1761.51     1578.46    130.16 o 
   6  14   7     7593.09     8177.89    334.69 o 
   8  14   7     4574.14     4960.99    242.92 o 
  10  14   7     6911.01     7344.63    416.45 o 
 -11  15   7       47.03       42.26     37.37 o 
  -9  15   7      128.98      151.34     66.67 o 
  -7  15   7      211.54      239.57     51.83 o 
  -5  15   7      181.14      138.62     33.68 o 
  -3  15   7      209.35      158.38     25.93 o 
  -1  15   7       61.47      112.00     31.79 o 
   1  15   7     1697.26     1594.23     61.68 o 
   3  15   7     1164.71     1133.63     27.05 o 
   5  15   7      312.23      371.83     89.38 o 
   7  15   7      158.13      140.30     82.83 o 
   9  15   7       82.71       96.32     97.14 o 
 -10  16   7      122.31      127.59     45.95 o 
  -8  16   7     2154.86     2200.24    138.14 o 
  -6  16   7      103.27      168.21     40.56 o 
  -4  16   7      904.60      951.56     61.81 o 
  -2  16   7     1453.33     1626.01    107.23 o 
   0  16   7     2519.70     2503.71     93.07 o 
   2  16   7      917.26      807.92     35.11 o 
   4  16   7     5318.77     5075.41    246.11 o 
   8  16   7     2005.32     1938.35    160.23 o 
  -9  17   7       51.40       21.77     39.60 o 
  -7  17   7      782.87      944.92     84.18 o 
  -5  17   7      161.31      147.55     50.44 o 
  -3  17   7      277.43      319.45     44.67 o 
  -1  17   7        7.36       35.02     24.38 o 
   1  17   7      540.23      495.82     33.88 o 
   3  17   7      535.58      429.96     82.23 o 
   5  17   7     2330.16     2302.40    173.97 o 
   7  17   7      248.81      302.08     92.65 o 
   9  17   7     1346.21     1191.95    153.24 o 
  -8  18   7      242.50      252.92     52.68 o 
  -6  18   7     8509.31     8551.79    270.24 o 
  -4  18   7      435.79      441.24     80.57 o 
  -2  18   7    16666.15    17055.50    274.11 o 
   0  18   7     4551.10     4595.30    134.43 o 
   2  18   7    14886.73    14673.61    211.02 o 
   4  18   7      266.18      357.71     85.08 o 
   6  18   7     8761.80     9909.16    329.61 o 
   8  18   7     1306.37     1146.11    142.39 o 
  -9  19   7        2.07       10.90     35.66 o 
  -7  19   7        1.40       51.12     36.63 o 
  -5  19   7      126.34      121.19     41.16 o 
  -3  19   7      101.35      106.29     51.88 o 
  -1  19   7      550.97      556.27     42.60 o 
   1  19   7       57.71       73.71     21.37 o 
   3  19   7      152.44      262.19     88.15 o 
   5  19   7      786.92      629.64    106.98 o 
   7  19   7     1073.40     1084.46    141.98 o 
  -8  20   7       74.73       80.11     52.76 o 
  -6  20   7     1087.67     1161.24    130.87 o 
  -4  20   7      679.73      633.19     85.83 o 
  -2  20   7     3331.33     3308.85     93.39 o 
   0  20   7     4680.50     4689.55    111.38 o 
   2  20   7      546.94      483.34     82.64 o 
   4  20   7     1140.03      973.42    124.18 o 
   6  20   7       50.60       28.02     61.56 o 
  -7  21   7       83.36       85.05     44.21 o 
  -5  21   7       23.94       45.60     37.48 o 
  -3  21   7       27.64        8.48     32.82 o 
  -1  21   7        0.83       40.60     29.09 o 
   1  21   7       11.00       14.98     18.42 o 
   3  21   7      127.48      105.32     57.26 o 
   5  21   7        0.46       89.37     93.66 o 
  -6  22   7     7745.07     7570.24    191.22 o 
  -4  22   7     1305.37     1271.48     95.34 o 
  -2  22   7     6684.85     6797.60    342.31 o 
   0  22   7     2063.62     1955.03     85.72 o 
   2  22   7    11090.00    10834.23    338.90 o 
   4  22   7     2124.43     1677.90    151.23 o 
   6  22   7    10230.29    10814.92    537.92 o 
  -5  23   7      402.44      351.28     78.18 o 
  -3  23   7      208.46      205.70     45.38 o 
  -1  23   7      206.86      211.02     43.38 o 
   1  23   7      198.33      155.23     67.49 o 
   3  23   7      129.56      121.69     50.92 o 
   5  23   7      741.55      774.64    123.14 o 
  -4  24   7      699.65      656.49     68.19 o 
  -2  24   7     2088.94     2203.15    104.09 o 
   0  24   7     1438.21     1411.34    140.77 o 
   2  24   7     1135.27     1406.08    139.52 o 
   4  24   7     1120.80     1156.47    141.77 o 
  -3  25   7       59.14      120.86     52.35 o 
  -1  25   7      128.75      126.59     50.11 o 
   1  25   7       19.01       60.12     66.46 o 
   3  25   7       38.78       18.61     57.06 o 
  -2  26   7     1862.88     1344.99    139.55 o 
   0  26   7       15.94       53.99     48.06 o 
 -12   0   8    10876.36    10569.71    369.61 o 
 -10   0   8     5541.17     5110.31    253.48 o 
  -8   0   8    54693.58    57098.58    742.92 o 
  -6   0   8     9312.20     9550.98    222.83 o 
  -4   0   8    27815.54    28462.59    505.50 o 
  -2   0   8      288.12      504.15     74.76 o 
   0   0   8    39050.43    41155.31    591.79 o 
   2   0   8    32063.24    33439.54    414.42 o 
   4   0   8    42341.14    43228.09    666.64 o 
   6   0   8    35591.09    37143.63    451.56 o 
   8   0   8    21539.86    21069.39    665.71 o 
  10   0   8     7767.52     7549.36    238.04 o 
 -11   1   8      927.74      927.79     93.81 o 
  -9   1   8        9.20       26.11     40.97 o 
  -7   1   8      569.35      526.83     70.09 o 
  -5   1   8     1440.49     1255.90     64.65 o 
  -3   1   8      197.43      157.46     34.14 o 
  -1   1   8      379.68      416.30     40.99 o 
   1   1   8     8381.13     8752.65    140.29 o 
   3   1   8     1588.81     1731.63     90.53 o 
   5   1   8       72.87      115.09     25.25 o 
   7   1   8      265.87      293.33     31.95 o 
   9   1   8     1128.91      987.06     79.69 o 
  11   1   8     1176.92     1089.28     77.70 o 
 -12   2   8       77.77      112.16     57.39 o 
 -10   2   8      233.90      221.23     58.14 o 
  -8   2   8      516.47      600.08    138.17 o 
  -6   2   8       42.63      112.19     36.44 o 
  -4   2   8     1901.94     1701.12     69.96 o 
  -2   2   8      193.71      148.14     29.60 o 
   0   2   8       32.57       64.99     31.44 o 
   2   2   8      230.12      210.87     28.07 o 
   4   2   8       85.25      103.25     20.51 o 
   6   2   8      467.89      525.87     35.83 o 
   8   2   8       21.03       51.28     25.67 o 
  10   2   8        2.13       49.88     30.12 o 
 -11   3   8      130.58      116.78     68.51 o 
  -9   3   8      229.16      149.87     62.89 o 
  -7   3   8       75.15      173.95     62.68 o 
  -5   3   8      731.78      729.13     52.67 o 
  -3   3   8        0.57       43.77     37.25 o 
  -1   3   8       31.25       82.16     40.45 o 
   1   3   8     2850.42     2715.65     73.59 o 
   3   3   8       68.28      102.64     26.90 o 
   5   3   8      996.90      930.52     53.48 o 
   7   3   8      580.58      633.29     39.30 o 
   9   3   8      176.66      173.66     28.94 o 
  11   3   8      140.96      179.77     81.19 o 
 -12   4   8     7367.14     8036.45    230.06 o 
 -10   4   8       63.99      142.71     48.58 o 
  -8   4   8     7375.13     7401.86    194.56 o 
  -6   4   8      952.96      824.52     62.45 o 
  -4   4   8    16353.35    16531.97    212.18 o 
  -2   4   8     7387.20     7513.61    131.86 o 
   0   4   8    41750.17    44106.02    543.18 o 
   2   4   8     7257.26     7714.78    195.15 o 
   4   4   8     2880.69     2933.75     97.95 o 
   6   4   8     1320.47     1405.50     56.22 o 
   8   4   8     7793.95     8166.84    163.26 o 
  10   4   8     6596.63     6598.00    182.20 o 
 -11   5   8        0.83       81.71     50.56 o 
  -9   5   8        4.04       35.87     50.54 o 
  -7   5   8     1488.54     1353.09    104.15 o 
  -5   5   8       16.27       79.00     35.47 o 
  -3   5   8      219.66      230.10     38.80 o 
  -1   5   8       99.58       83.57     38.70 o 
   1   5   8     4055.52     4231.89     89.22 o 
   3   5   8     1293.46     1258.03     54.98 o 
   5   5   8       20.37       78.33     31.07 o 
   7   5   8      800.26      837.20     46.08 o 
   9   5   8      387.73      326.90     42.76 o 
  11   5   8      732.82      687.30    108.82 o 
 -12   6   8      824.04      866.75     98.44 o 
 -10   6   8      403.15      381.26     72.18 o 
  -8   6   8     1844.05     1722.19    174.77 o 
  -6   6   8      332.41      341.81     41.61 o 
  -4   6   8      993.40      986.53     53.86 o 
  -2   6   8      182.84      204.98     31.99 o 
   0   6   8     1077.03     1110.03     55.16 o 
   2   6   8       40.99       91.63     36.38 o 
   4   6   8      677.01      689.04     43.20 o 
   6   6   8        1.95       24.23     18.56 o 
   8   6   8       98.60       80.20     24.19 o 
 -11   7   8       78.39      138.89     68.45 o 
  -9   7   8      242.48      203.31     60.74 o 
  -7   7   8        2.29       80.61     53.59 o 
  -5   7   8     1631.80     1561.01     63.10 o 
  -3   7   8       12.29       49.67     35.40 o 
  -1   7   8        7.78       44.00     32.27 o 
   1   7   8     2574.18     2440.04     77.27 o 
   3   7   8       40.61       59.72     19.29 o 
   5   7   8     2383.70     2470.61     74.90 o 
   7   7   8     1684.23     1649.85     58.15 o 
   9   7   8      536.90      576.18     57.27 o 
  11   7   8      205.83      158.71     68.31 o 
 -12   8   8     5474.17     5699.68    247.41 o 
 -10   8   8      864.42      882.81    104.33 o 
  -8   8   8     8288.23     8319.35    236.15 o 
  -6   8   8     4387.67     4394.84    181.96 o 
  -4   8   8     3343.39     3346.08     92.30 o 
  -2   8   8     3981.77     3915.12     94.30 o 
   0   8   8    19439.51    19867.40    316.47 o 
   2   8   8     6306.41     6313.77    105.88 o 
   4   8   8     8271.22     8565.03    106.52 o 
   6   8   8     3162.83     3242.45     80.00 o 
   8   8   8     8342.38     8024.66    212.70 o 
  10   8   8     5404.15     5353.43    244.19 o 
 -11   9   8        3.54      110.07     55.59 o 
  -9   9   8      103.89      124.53     52.41 o 
  -7   9   8      134.30       78.60     44.46 o 
  -5   9   8       56.34       86.05     32.96 o 
  -3   9   8       65.22       37.05     31.42 o 
  -1   9   8      350.49      318.24     38.44 o 
   1   9   8     4420.42     4489.78     93.44 o 
   3   9   8     1826.78     1787.83     53.25 o 
   5   9   8        4.52       22.22     18.42 o 
   7   9   8      221.22      207.99     20.71 o 
 -10  10   8      411.42      399.69     71.72 o 
  -8  10   8     4274.69     4336.51    164.94 o 
  -6  10   8       94.46      137.98     45.53 o 
  -4  10   8     1079.74     1093.53     62.87 o 
  -2  10   8      643.53      599.76     45.00 o 
   0  10   8     2754.54     2848.99     73.49 o 
   2  10   8        2.88       25.14     18.83 o 
   4  10   8     4934.40     4621.31    122.61 o 
   6  10   8       23.05       55.68     22.19 o 
   8  10   8     1196.99     1187.64    125.62 o 
  10  10   8      384.09      381.65     99.61 o 
 -11  11   8      142.91      143.69     53.49 o 
  -9  11   8       21.27       55.99     68.98 o 
  -7  11   8      396.22      306.84     59.00 o 
  -5  11   8     1095.16      893.64     69.05 o 
  -3  11   8       12.71       70.75     29.12 o 
  -1  11   8      373.32      382.52     35.01 o 
   1  11   8      387.79      411.68     34.15 o 
   3  11   8      353.96      388.75     55.80 o 
   5  11   8     2323.21     2238.45     58.51 o 
   7  11   8      720.74      936.47    123.96 o 
   9  11   8     1082.11     1150.54    134.82 o 
 -10  12   8      968.92     1150.74    111.49 o 
  -8  12   8     2082.26     2107.97    112.55 o 
  -6  12   8     5062.94     4845.97    276.42 o 
  -4  12   8     3483.99     3192.67    117.99 o 
  -2  12   8    10218.88    10936.70    146.11 o 
   0  12   8    18805.13    18650.47    197.72 o 
   2  12   8     7386.08     7550.72    108.63 o 
   4  12   8     2761.51     2854.03     70.72 o 
   6  12   8     2031.29     2063.77    160.45 o 
   8  12   8     3821.20     3920.50    212.35 o 
  10  12   8     5777.95     5940.47    349.92 o 
 -11  13   8       52.22       52.12     43.76 o 
  -9  13   8       27.87        6.23     45.89 o 
  -7  13   8      246.94      213.84     53.31 o 
  -5  13   8       83.27      102.51     46.04 o 
  -3  13   8      151.37      134.25     39.79 o 
  -1  13   8      814.03      813.81     58.57 o 
   1  13   8     3609.22     3494.49    107.64 o 
   3  13   8     1742.78     1696.55     46.50 o 
   5  13   8      170.18      237.04     80.38 o 
   7  13   8       54.44      157.06    118.21 o 
   9  13   8       49.33      118.21    103.28 o 
 -10  14   8      311.70      363.92     63.38 o 
  -8  14   8     3213.64     3239.27    140.28 o 
  -6  14   8        9.90       30.63     41.43 o 
  -4  14   8      958.79      937.77     80.23 o 
  -2  14   8     1829.73     1755.56     79.61 o 
   0  14   8     5366.51     5325.32    149.48 o 
   2  14   8      146.95      146.68     21.25 o 
   4  14   8     2389.62     2262.86    167.44 o 
   6  14   8      115.77      138.86    103.28 o 
   8  14   8      620.55      570.69    112.91 o 
  -9  15   8        1.53       79.64     51.84 o 
  -7  15   8       71.19       55.75     57.43 o 
  -5  15   8      109.29      145.36     50.00 o 
  -3  15   8     1978.48     1817.29    108.51 o 
  -1  15   8     3156.16     3169.60    195.96 o 
   1  15   8      781.88      779.01     51.83 o 
   3  15   8     2819.99     2816.94     97.16 o 
   5  15   8     1775.93     1756.39    152.86 o 
   7  15   8     3130.17     2941.21    194.69 o 
   9  15   8      601.76      716.72    121.70 o 
 -10  16   8     2501.46     2615.30    150.73 o 
  -8  16   8     1232.94     1159.73     92.60 o 
  -6  16   8     5578.18     5770.90    174.26 o 
  -4  16   8     1668.13     1655.54    146.21 o 
  -2  16   8      479.12      418.50     48.03 o 
   0  16   8       44.28       59.52     26.00 o 
   2  16   8     3159.15     2960.72     72.49 o 
   4  16   8     3157.47     3548.14    219.69 o 
   6  16   8     5060.18     5288.20    238.86 o 
   8  16   8     1702.93     1513.14    170.85 o 
  -9  17   8        6.29       49.19     50.41 o 
  -7  17   8       58.02       87.56     43.06 o 
  -5  17   8       23.19       41.36     50.49 o 
  -3  17   8      171.26      176.55     39.13 o 
  -1  17   8      456.59      421.73     46.84 o 
   1  17   8      334.68      336.13     42.29 o 
   3  17   8        9.46       84.87     70.76 o 
   5  17   8      613.01      415.44     84.07 o 
   7  17   8       56.23       99.80     88.14 o 
  -8  18   8     1202.41     1128.15     88.27 o 
  -6  18   8     1150.94     1518.69    351.68 o 
  -4  18   8     1318.93     1484.15    141.15 o 
  -2  18   8     1595.65     1599.19     83.20 o 
   0  18   8     1192.81     1224.74     60.62 o 
   2  18   8      364.19      352.89     35.10 o 
   4  18   8     1517.86     1326.51    143.02 o 
   6  18   8      567.24      635.52    108.00 o 
  -7  19   8      155.15      186.91     51.09 o 
  -5  19   8     1029.06     1014.74    108.01 o 
  -3  19   8      326.99      383.65     69.18 o 
  -1  19   8     1668.33     1605.32     93.81 o 
   1  19   8      162.06      157.07     72.19 o 
   3  19   8      630.54      722.06    102.68 o 
   5  19   8      845.52      861.62    113.12 o 
   7  19   8      533.45      583.76    127.22 o 
  -8  20   8       29.70       46.01     42.15 o 
  -6  20   8     3864.67     3894.46    145.59 o 
  -4  20   8      760.76      734.01     91.56 o 
  -2  20   8    10101.46    10721.05    348.89 o 
   0  20   8     5484.96     5712.77    143.62 o 
   2  20   8     3920.78     4293.24    229.15 o 
   4  20   8      225.00      164.43     62.79 o 
   6  20   8      832.76      731.91    116.19 o 
  -7  21   8       81.18      118.43     53.83 o 
  -5  21   8      205.92      334.59     92.65 o 
  -3  21   8      397.84      434.76    135.40 o 
  -1  21   8      422.69      445.61     53.93 o 
   1  21   8       10.64       37.02     68.10 o 
   3  21   8       96.24       40.29     64.42 o 
   5  21   8      758.57      683.42    111.69 o 
  -6  22   8     1844.37     1746.77    263.96 o 
  -4  22   8      827.03      741.71     95.63 o 
  -2  22   8     1433.31     1371.10     84.73 o 
   0  22   8     1346.00     1483.53    171.04 o 
   2  22   8     2607.14     2590.64    187.28 o 
   4  22   8     1495.43     1425.26    159.39 o 
  -5  23   8      370.37      273.60     66.10 o 
  -3  23   8        4.00       37.90     44.34 o 
  -1  23   8      310.36      375.51     83.86 o 
   1  23   8       12.35       58.49     59.72 o 
   3  23   8       43.94       18.81     58.49 o 
  -4  24   8       28.13       35.56     39.25 o 
  -2  24   8     3929.57     3910.10    257.18 o 
   0  24   8     1575.05     1553.59    162.87 o 
   2  24   8     3278.38     2708.39    211.06 o 
  -1  25   8       59.32       53.38     74.65 o 
   1  25   8       58.46       71.78     83.64 o 
 -11   1   9      161.71      117.13     51.65 o 
  -9   1   9      366.28      284.35     65.51 o 
  -7   1   9     4136.39     3970.12    149.54 o 
  -5   1   9      212.87      229.85     34.66 o 
  -3   1   9     1186.46     1217.00     68.15 o 
  -1   1   9     2528.05     2385.60     88.13 o 
   1   1   9     7906.86     8432.08    137.69 o 
   3   1   9     4687.95     4690.73     96.37 o 
   5   1   9      342.30      280.79     41.77 o 
   7   1   9       53.65       79.94     23.34 o 
   9   1   9       40.32      112.07     40.71 o 
 -12   2   9     5866.71     6282.24    336.32 o 
 -10   2   9      185.32      196.05     60.41 o 
  -8   2   9     9203.28     9328.90    479.82 o 
  -6   2   9     4952.04     4982.42    267.03 o 
  -4   2   9     3824.35     3908.93    100.12 o 
  -2   2   9     6385.64     6595.03    127.10 o 
   0   2   9    12764.96    13427.86    181.45 o 
   2   2   9     8333.18     8320.69    131.91 o 
   4   2   9      629.31      618.56     52.58 o 
   6   2   9     3794.66     3899.35     85.27 o 
   8   2   9      988.25      974.25     82.54 o 
  10   2   9     7072.21     7240.85    169.26 o 
 -11   3   9      252.90      220.87     57.40 o 
  -9   3   9     1041.29     1117.12     96.38 o 
  -7   3   9     1744.92     1703.94    108.23 o 
  -5   3   9      960.60     1031.29     73.43 o 
  -3   3   9     1666.96     1617.97     70.08 o 
  -1   3   9     4382.43     4360.51    106.87 o 
   1   3   9    15464.67    15899.24    198.23 o 
   3   3   9     5618.99     5513.22    112.63 o 
   5   3   9     3350.31     3345.98     82.50 o 
   7   3   9       17.42       47.16     28.32 o 
   9   3   9        0.24       42.20     34.32 o 
 -12   4   9      638.50      702.44     88.19 o 
 -10   4   9      429.53      468.33     73.09 o 
  -8   4   9     1505.11     1612.60    107.89 o 
  -6   4   9      454.34      450.71     75.99 o 
  -4   4   9       79.73      157.13     32.69 o 
  -2   4   9     1283.80     1289.42     61.37 o 
   0   4   9      295.56      252.99     36.79 o 
   2   4   9     3242.50     3269.24     92.65 o 
   4   4   9      376.40      402.23     43.57 o 
   6   4   9      214.90      237.91     34.32 o 
   8   4   9      167.78      163.18     28.06 o 
  10   4   9      618.91      526.50     90.61 o 
 -11   5   9       62.05       99.32     59.60 o 
  -9   5   9        2.32       88.19     56.00 o 
  -7   5   9       11.08       69.75     54.70 o 
  -5   5   9      342.93      305.66     46.14 o 
  -3   5   9      236.33      244.09     35.91 o 
  -1   5   9       22.72      119.67     48.93 o 
   1   5   9     4334.96     4152.51    119.82 o 
   3   5   9      182.20      162.39     25.36 o 
   5   5   9       11.34       22.34     23.51 o 
   7   5   9      520.86      527.23     40.30 o 
   9   5   9      491.36      531.06     54.39 o 
 -12   6   9     1908.35     1606.59    119.16 o 
 -10   6   9      332.09      296.42     61.77 o 
  -8   6   9     5575.53     5706.96    321.02 o 
  -6   6   9     5808.24     5873.93    175.69 o 
  -4   6   9      369.28      388.97     40.16 o 
  -2   6   9       97.06      137.42     32.98 o 
   0   6   9     7162.07     6888.54    157.33 o 
   2   6   9     2172.16     2171.51     77.28 o 
   4   6   9     5113.42     5247.32    146.91 o 
   6   6   9     2852.29     2985.58     84.68 o 
   8   6   9      767.86      737.97     88.47 o 
  10   6   9     1455.48     1699.81    167.57 o 
 -11   7   9        0.10       25.59     51.06 o 
  -9   7   9       85.79      129.84     50.94 o 
  -7   7   9     1632.93     1400.75    180.08 o 
  -5   7   9     1334.70     1230.05     89.00 o 
  -3   7   9     1204.92     1183.05     60.96 o 
  -1   7   9     2712.80     2652.64     81.80 o 
   1   7   9    10413.76    10097.11    304.25 o 
   3   7   9     1356.05     1365.11     57.27 o 
   5   7   9      746.66      737.96     42.36 o 
   7   7   9      136.56      125.33     22.59 o 
   9   7   9       13.85       47.04     74.85 o 
 -10   8   9      605.91      635.11     88.80 o 
  -8   8   9     3043.79     3186.01    147.77 o 
  -6   8   9      270.60      253.18     52.44 o 
  -4   8   9     1101.67     1111.74     73.82 o 
  -2   8   9      445.10      393.97     39.74 o 
   0   8   9        1.92       42.50     30.11 o 
   2   8   9     1477.39     1542.00     66.81 o 
   4   8   9        8.01       34.70     24.36 o 
   6   8   9      649.81      771.86     65.44 o 
   8   8   9       14.72       88.76     66.87 o 
  10   8   9      886.14      821.93    120.08 o 
 -11   9   9        0.94       73.08     49.54 o 
  -9   9   9        8.43       54.24     58.84 o 
  -7   9   9      130.45      127.17     53.65 o 
  -5   9   9      113.35      113.51     41.31 o 
  -3   9   9      233.77      248.71     42.24 o 
  -1   9   9      533.77      563.37     45.31 o 
   1   9   9      992.88      759.99     57.98 o 
   3   9   9      410.69      423.38     37.52 o 
   5   9   9      148.31      219.81     39.32 o 
   7   9   9      638.59      621.21     79.05 o 
   9   9   9      451.21      552.24     99.81 o 
 -10  10   9     4940.70     4813.78    175.59 o 
  -8  10   9     9575.28     9366.92    230.36 o 
  -6  10   9    16972.62    17079.17    392.65 o 
  -4  10   9     3483.14     3340.73    126.14 o 
  -2  10   9     6785.57     6730.01    133.25 o 
   0  10   9    15730.29    15896.12    360.41 o 
   2  10   9    10489.58    10186.10    301.25 o 
   4  10   9    13330.39    12800.52    144.41 o 
   6  10   9     8664.43     8357.12    201.97 o 
   8  10   9     4754.04     4345.86    219.78 o 
 -11  11   9        1.57       77.16     52.67 o 
  -9  11   9       87.15       85.50     56.51 o 
  -7  11   9     1188.14     1213.79    103.96 o 
  -5  11   9     2652.34     2406.28    131.63 o 
  -3  11   9     1516.44     1416.56    118.24 o 
  -1  11   9     2478.75     2252.32     90.15 o 
   1  11   9     6229.09     6418.56    244.56 o 
   3  11   9      369.09      373.03     32.41 o 
   5  11   9      204.78      154.87     22.34 o 
   7  11   9       31.44      149.49     93.05 o 
   9  11   9        0.11       25.97     66.06 o 
 -10  12   9      311.06      426.52     76.26 o 
  -8  12   9     2469.97     2576.02    129.09 o 
  -6  12   9       22.34      106.07     47.54 o 
  -4  12   9     1972.21     1935.45    102.95 o 
  -2  12   9     1129.92     1046.99     75.78 o 
   0  12   9      261.43      260.09     33.93 o 
   2  12   9     1335.89     1365.72     60.25 o 
   4  12   9       21.60       19.83     11.22 o 
   6  12   9     2227.96     2492.00    172.53 o 
   8  12   9       99.95      234.37    114.73 o 
  -9  13   9       45.42       79.09     57.05 o 
  -7  13   9       78.49      177.01     56.67 o 
  -5  13   9     2492.60     2505.25    125.39 o 
  -3  13   9     1993.29     1836.58     90.53 o 
  -1  13   9     2948.60     3015.81     90.68 o 
   1  13   9      230.62      286.51     34.14 o 
   3  13   9      893.50      932.01     40.75 o 
   5  13   9      259.58      270.18     68.31 o 
   7  13   9     1145.82     1498.16    166.94 o 
   9  13   9      276.81      205.34     76.49 o 
 -10  14   9     2907.72     2964.19    162.11 o 
  -8  14   9     2714.55     2992.77    138.68 o 
  -6  14   9     9190.55     9595.08    231.83 o 
  -4  14   9     2215.28     2184.37    121.95 o 
  -2  14   9    10418.38    10646.65    167.75 o 
   0  14   9     8592.12     8571.85    140.47 o 
   2  14   9     3644.06     3652.90    137.65 o 
   4  14   9     3797.19     3834.43    202.33 o 
   6  14   9      415.59      409.68     92.65 o 
   8  14   9     5678.77     6054.01    357.30 o 
  -9  15   9        0.17       49.05     41.87 o 
  -7  15   9     1032.37     1031.72    113.03 o 
  -5  15   9       18.37       71.35     53.20 o 
  -3  15   9       93.04       71.01     29.01 o 
  -1  15   9      190.46      144.26     30.33 o 
   1  15   9      658.68      635.34     48.35 o 
   3  15   9       96.15       76.64     18.59 o 
   5  15   9       41.05       55.22     65.44 o 
   7  15   9        0.23       64.01     87.12 o 
  -8  16   9     1583.45     1963.18    122.21 o 
  -6  16   9       24.47       42.83     44.19 o 
  -4  16   9       22.13       84.06     50.94 o 
  -2  16   9       32.54       42.87     23.80 o 
   0  16   9       23.91       58.37     31.46 o 
   2  16   9     2232.27     2272.52     68.13 o 
   4  16   9       73.00       75.87     90.19 o 
   6  16   9     1971.67     1989.28    172.71 o 
  -9  17   9      309.83      309.99     64.82 o 
  -7  17   9       17.17       60.01     46.13 o 
  -5  17   9     4668.56     5079.78    162.64 o 
  -3  17   9     1133.06     1181.04    118.66 o 
  -1  17   9     2494.43     2509.02     91.01 o 
   1  17   9      766.47      853.86     99.51 o 
   3  17   9      526.10      750.06    118.02 o 
   7  17   9      511.04      565.96    114.54 o 
  -8  18   9     1958.97     1854.84    128.87 o 
  -6  18   9     4887.36     4888.48    309.10 o 
  -4  18   9      467.70      399.58     76.19 o 
  -2  18   9     4804.73     4953.19    124.75 o 
   0  18   9     5109.95     5066.38    138.12 o 
   2  18   9     2226.66     2140.58    178.88 o 
   4  18   9     5505.47     5721.32    269.21 o 
   6  18   9       47.67       98.78     70.35 o 
  -7  19   9      228.38      226.64     52.11 o 
  -5  19   9      593.19      608.24     92.70 o 
  -3  19   9      930.91     1073.12    105.33 o 
  -1  19   9      571.48      657.52     94.70 o 
   1  19   9        0.77       37.01     26.62 o 
   3  19   9      142.96      267.10    104.71 o 
   5  19   9       49.35       29.24     61.35 o 
  -6  20   9      263.48      179.48     64.61 o 
  -4  20   9      882.86      817.52     99.01 o 
  -2  20   9     2345.33     2271.64    107.25 o 
   0  20   9     1212.62     1267.49     79.37 o 
   2  20   9     1517.62     1493.44    159.80 o 
   4  20   9      176.29       96.53     70.56 o 
  -5  21   9       19.23       79.71     48.07 o 
  -3  21   9      323.95      253.80     61.68 o 
  -1  21   9      797.05      823.83    196.27 o 
   1  21   9      123.77      187.54     95.71 o 
   3  21   9     1617.01     1651.62    151.82 o 
  -4  22   9      548.86      558.37     99.30 o 
  -2  22   9     2837.48     2972.34    273.26 o 
   0  22   9     2775.47     2935.23    201.41 o 
   2  22   9     2859.29     2788.72    220.04 o 
  -3  23   9      976.55     1055.36     87.64 o 
  -1  23   9      402.97      488.01    109.42 o 
   1  23   9        8.33       33.33     61.76 o 
   0  24   9      628.91      777.48    123.95 o 
 -10   0  10     5470.26     5195.35    264.70 o 
  -8   0  10    13099.22    13941.97    491.93 o 
  -6   0  10    45682.71    46699.79    690.84 o 
  -4   0  10      670.83      735.82    104.53 o 
  -2   0  10    33584.21    34664.35    411.00 o 
   0   0  10     5946.45     6151.46    267.80 o 
   2   0  10    32330.26    34437.12    381.52 o 
   4   0  10    22923.05    22675.83    321.15 o 
   6   0  10    23318.10    22933.54   1204.37 o 
   8   0  10      917.73      687.35     86.33 o 
  10   0  10     4871.14     5005.27    279.78 o 
 -11   1  10      420.67      279.87     61.35 o 
  -9   1  10      351.13      449.07     75.88 o 
  -7   1  10        0.28       40.52     54.50 o 
  -5   1  10     2539.97     2643.61    145.26 o 
  -3   1  10       57.46      149.41     43.06 o 
  -1   1  10      629.85      609.54     46.04 o 
   1   1  10     7898.23     7970.82    132.76 o 
   3   1  10        5.64       44.98     20.03 o 
   5   1  10     1349.78     1315.33     57.60 o 
   7   1  10      100.69       47.71     25.24 o 
   9   1  10     1314.75     1184.82     75.59 o 
 -10   2  10        9.25       58.90     73.01 o 
  -8   2  10        3.81       -5.47     49.09 o 
  -6   2  10      746.77      766.40     85.05 o 
  -4   2  10       32.78       17.93     50.60 o 
  -2   2  10      712.56      684.08     55.20 o 
   0   2  10      619.91      579.61     48.34 o 
   2   2  10       48.88       80.22     29.03 o 
   4   2  10      127.42       90.98     33.03 o 
   6   2  10      741.43      717.42     56.20 o 
   8   2  10        1.01       27.99     30.65 o 
  10   2  10      221.70      238.26     79.97 o 
 -11   3  10      241.16      282.64     67.58 o 
  -9   3  10      352.58      562.53     80.58 o 
  -7   3  10      333.79      291.16     62.92 o 
  -5   3  10       99.46       42.67     49.89 o 
  -3   3  10       32.55       98.22     37.18 o 
  -1   3  10       42.29       64.66     40.30 o 
   1   3  10      327.75      346.92     37.81 o 
   3   3  10     1059.84      991.22     62.34 o 
   5   3  10     1777.17     1729.63     75.55 o 
   7   3  10       16.19       56.54     26.56 o 
   9   3  10        5.56       38.26     32.67 o 
 -10   4  10     2053.02     2256.89    128.21 o 
  -8   4  10     4868.66     4669.58    167.75 o 
  -6   4  10    17683.94    17289.94    343.36 o 
  -4   4  10     1173.92     1235.18     94.16 o 
  -2   4  10    21651.84    22644.94    338.00 o 
   0   4  10     4467.75     4517.84    101.59 o 
   2   4  10     6388.55     6555.57    161.85 o 
   4   4  10     1850.76     1724.93     90.27 o 
   6   4  10     3135.44     3564.16    105.17 o 
   8   4  10      494.38      528.21     69.68 o 
 -11   5  10       48.72      110.64     50.76 o 
  -9   5  10      626.24      662.17     78.51 o 
  -7   5  10     1572.85     1486.35    103.54 o 
  -5   5  10        0.99       28.41     44.61 o 
  -3   5  10      344.58      456.78     51.71 o 
  -1   5  10     2823.04     2751.65     84.90 o 
   1   5  10     1537.71     1552.33     64.46 o 
   3   5  10     1924.25     1969.87     98.95 o 
   5   5  10     1095.25      926.87    110.64 o 
   7   5  10       43.00       46.23     26.31 o 
   9   5  10       53.31      146.02     76.90 o 
 -10   6  10       53.15       81.05     54.42 o 
  -8   6  10        1.42       38.42     53.00 o 
  -6   6  10      367.08      382.50     69.95 o 
  -4   6  10      194.79      173.79     80.58 o 
  -2   6  10      746.53      774.13     66.47 o 
   0   6  10       80.34       86.38     49.39 o 
   2   6  10     1418.14     1328.23     86.82 o 
   4   6  10      143.51      151.51     33.17 o 
   6   6  10      792.64      731.79     61.83 o 
   8   6  10      371.47      336.59    104.51 o 
 -11   7  10      603.82      475.86    144.20 o 
  -9   7  10       67.73       94.76     56.63 o 
  -7   7  10       71.35      115.37     65.33 o 
  -5   7  10      316.85      395.00     67.96 o 
  -3   7  10      629.77      641.60     86.52 o 
  -1   7  10      257.53      274.91     39.37 o 
   1   7  10       18.44       72.55     32.16 o 
   3   7  10       66.93       87.63     26.20 o 
   5   7  10     1260.58     1301.20     57.84 o 
   7   7  10       35.23       44.26     27.77 o 
   9   7  10       76.55       52.76     55.22 o 
 -10   8  10     2207.45     2350.76    133.55 o 
  -8   8  10     6683.97     7074.53    207.10 o 
  -6   8  10    11150.34    11141.12    287.52 o 
  -4   8  10     1700.35     1750.59     99.64 o 
  -2   8  10     8855.84     8475.83    336.52 o 
   0   8  10     2956.88     2862.23    117.73 o 
   2   8  10     7937.14     8222.90    146.61 o 
   4   8  10     4118.53     4149.91    112.98 o 
   6   8  10     3960.52     4099.96    403.44 o 
   8   8  10     1237.02     1084.52    127.46 o 
  -9   9  10      872.05      896.49    110.36 o 
  -7   9  10      721.27      673.90     80.57 o 
  -5   9  10      240.68      258.62     54.93 o 
  -3   9  10       43.14       56.94     31.17 o 
  -1   9  10      824.14      845.17     57.04 o 
   1   9  10     1243.18     1210.57     68.62 o 
   3   9  10      539.57      502.45     43.85 o 
   5   9  10      715.65      650.64     39.78 o 
   7   9  10       14.29       48.06     51.54 o 
   9   9  10       66.91      103.89     60.33 o 
 -10  10  10      387.07      352.75     79.76 o 
  -8  10  10      400.86      433.22     79.03 o 
  -6  10  10      667.84      654.85     79.37 o 
  -4  10  10      570.79      554.19     73.68 o 
  -2  10  10     1118.62     1099.93     76.91 o 
   0  10  10       10.11       34.89     24.92 o 
   2  10  10     3809.99     3901.75    150.39 o 
   4  10  10       37.06       56.34     23.00 o 
   6  10  10     3222.52     3133.75     90.22 o 
   8  10  10      108.27       80.78     57.88 o 
  -9  11  10      352.04      360.95     69.37 o 
  -7  11  10        3.80       77.99     49.62 o 
  -5  11  10     1758.71     1993.90    113.01 o 
  -3  11  10      657.32      577.06     55.39 o 
  -1  11  10      133.58      108.48     32.10 o 
   1  11  10      103.72      107.31     29.74 o 
   3  11  10       44.45       28.61     32.82 o 
   5  11  10      164.18      158.73     30.05 o 
   7  11  10       29.68       45.81     64.22 o 
 -10  12  10     1657.96     1768.56    180.26 o 
  -8  12  10     4326.46     4183.48    164.17 o 
  -6  12  10     7836.42     7909.31    207.74 o 
  -4  12  10     2587.65     2960.99    172.57 o 
  -2  12  10    10704.98    10661.25    201.14 o 
   0  12  10     3848.06     3810.55    149.81 o 
   2  12  10     5266.94     5357.93    274.02 o 
   4  12  10     2559.86     2736.89     89.82 o 
   6  12  10      701.78      725.35    105.96 o 
   8  12  10     2017.08     1828.00    174.55 o 
  -9  13  10      431.91      513.56     71.08 o 
  -7  13  10       52.84       67.90     59.70 o 
  -5  13  10        0.31       61.61     50.31 o 
  -3  13  10        1.37       27.45     44.31 o 
  -1  13  10      188.71      165.94     33.19 o 
   1  13  10      251.41      244.79     35.04 o 
   3  13  10       96.45       72.24     31.78 o 
   5  13  10      194.83      171.59     68.51 o 
   7  13  10      136.19      235.19     91.01 o 
  -8  14  10      272.21      336.37     66.92 o 
  -6  14  10      698.08      769.79     80.40 o 
  -4  14  10      201.25      127.44     42.59 o 
  -2  14  10     2588.53     2490.82    124.05 o 
   0  14  10       23.60       81.85     25.86 o 
   2  14  10     5887.83     6204.28    116.20 o 
   4  14  10      365.81      295.55     95.11 o 
   6  14  10     2332.91     2366.09    182.15 o 
  -9  15  10     1170.21     1438.68    111.92 o 
  -7  15  10     3076.09     3143.11    142.71 o 
  -5  15  10       56.51       64.44     48.83 o 
  -3  15  10     1753.17     1711.84    104.10 o 
  -1  15  10      685.88      587.38     55.51 o 
   1  15  10     1845.70     1783.87     72.27 o 
   3  15  10     1008.33      889.91    128.27 o 
   5  15  10      285.97      201.46     73.83 o 
   7  15  10       80.75      163.20    106.35 o 
  -8  16  10     2685.45     2861.63    204.78 o 
  -6  16  10     1902.91     2027.24    145.70 o 
  -4  16  10      140.93      236.23     60.76 o 
  -2  16  10       28.46       38.43     18.34 o 
   0  16  10      710.37      789.06     57.01 o 
   2  16  10      417.16      491.08     47.87 o 
   6  16  10       20.58      -17.79     51.94 o 
  -7  17  10      397.30      334.58     70.47 o 
  -5  17  10       19.12       54.87     45.80 o 
  -3  17  10      656.03      633.38     94.54 o 
  -1  17  10        6.46       37.42     23.65 o 
   1  17  10     1063.64     1156.90     84.90 o 
   3  17  10      109.13      138.86    106.76 o 
   5  17  10       44.87       56.65     78.94 o 
  -6  18  10     1242.77     1219.87    155.49 o 
  -4  18  10      805.69      661.00     93.67 o 
  -2  18  10     1469.55     1529.21    197.86 o 
   0  18  10       78.50      118.20     47.14 o 
   2  18  10      829.83      768.95    113.33 o 
   4  18  10      292.24      448.93    124.15 o 
  -5  19  10      968.06     1039.77    124.17 o 
  -3  19  10        3.71       17.83     24.05 o 
  -1  19  10        7.51       21.70     27.62 o 
   1  19  10       47.88      111.87     65.44 o 
   3  19  10        0.74       52.35     65.44 o 
   5  19  10       31.14      102.46     89.98 o 
  -6  20  10     2227.99     2118.95    358.54 o 
  -4  20  10     3338.88     3218.87    156.41 o 
  -2  20  10     2351.32     2214.36    116.42 o 
   0  20  10     4241.11     4247.51    242.06 o 
   2  20  10      205.21      241.13     69.54 o 
   4  20  10     2813.20     2513.93    209.80 o 
  -5  21  10      645.14      576.29    104.52 o 
  -3  21  10      245.94      218.24     55.57 o 
   1  21  10        4.84      123.52     75.67 o 
   3  21  10        0.59      113.91     85.07 o 
  -2  22  10     1076.58      903.60    438.81 o 
   0  22  10     1734.02     1840.73    188.45 o 
 -11   1  11      390.73      397.00     77.33 o 
  -9   1  11      187.78      345.16     72.74 o 
  -7   1  11      653.80      654.15     88.13 o 
  -5   1  11      433.86      432.20     70.72 o 
  -3   1  11      285.82      335.97     60.41 o 
  -1   1  11       81.76      137.04     41.68 o 
   1   1  11     4852.27     4826.31    119.96 o 
   3   1  11        7.68       35.87     23.73 o 
   5   1  11        0.84       51.32     30.71 o 
   7   1  11      560.22      344.55     46.66 o 
   9   1  11        5.74       31.87     28.68 o 
 -10   2  11     3122.76     3459.62    157.89 o 
  -8   2  11     3359.81     3167.29    149.12 o 
  -6   2  11    15333.53    15601.44    811.51 o 
  -4   2  11      358.90      274.49     57.85 o 
  -2   2  11    27779.55    28422.87   1046.78 o 
   0   2  11       35.00       80.83     32.41 o 
   2   2  11    11459.09    11449.82    196.12 o 
   4   2  11     2821.23     2615.63    134.26 o 
   6   2  11     5329.06     5316.20    146.52 o 
   8   2  11      761.30      758.79     81.00 o 
 -11   3  11       11.80       99.50     63.59 o 
  -9   3  11     1207.62     1283.88    107.50 o 
  -7   3  11        7.55       79.94     65.00 o 
  -5   3  11      120.42      233.13     67.69 o 
  -3   3  11      144.05      171.60     49.09 o 
  -1   3  11      547.45      577.08     54.79 o 
   1   3  11     2273.41     2407.26     86.77 o 
   3   3  11     1068.94     1170.28     89.21 o 
   5   3  11      232.55      276.08     47.52 o 
   7   3  11      882.13      832.00     82.13 o 
   9   3  11      810.08     1020.74    125.39 o 
 -10   4  11      882.61      835.90     91.27 o 
  -8   4  11      490.08      673.66    100.28 o 
  -6   4  11     1439.13     1526.03    252.49 o 
  -4   4  11      392.98      477.54     88.26 o 
  -2   4  11      638.77      568.79     66.36 o 
   0   4  11        1.46       51.02     37.48 o 
   2   4  11      764.57      856.80     66.09 o 
   4   4  11       63.83       77.65     32.85 o 
   6   4  11      340.10      298.58     37.89 o 
   8   4  11       71.37      123.47     41.95 o 
  -9   5  11        2.24       85.97     60.16 o 
  -7   5  11      882.12      882.80    135.43 o 
  -5   5  11      258.63      316.84     62.63 o 
  -3   5  11     1004.35     1007.14     84.73 o 
  -1   5  11      154.36      152.86     36.62 o 
   1   5  11      296.93      301.75     45.91 o 
   3   5  11       46.03       73.77     27.50 o 
   5   5  11      960.14      865.64     55.49 o 
   7   5  11      751.09      751.48     59.22 o 
 -10   6  11      200.95      227.05     61.07 o 
  -8   6  11     3118.24     3166.12    149.39 o 
  -6   6  11     6546.99     6494.41    345.31 o 
  -4   6  11      596.19      645.46    141.55 o 
  -2   6  11    16065.81    16890.85    280.89 o 
   0   6  11       35.52       87.03     37.01 o 
   2   6  11     7822.87     8245.38    185.75 o 
   4   6  11     2988.36     2788.24    127.16 o 
   6   6  11     2179.58     2168.30    102.94 o 
   8   6  11      155.81      225.99     80.37 o 
  -9   7  11      617.63      647.43     81.58 o 
  -7   7  11       14.31       61.77     49.86 o 
  -5   7  11       45.76      117.01     57.87 o 
  -3   7  11      591.08      620.41     77.11 o 
  -1   7  11       20.05       66.67     35.10 o 
   1   7  11      248.82      254.28     37.31 o 
   3   7  11      145.28      115.21     32.16 o 
   5   7  11        0.57       49.01     25.99 o 
   7   7  11      137.63      124.55     57.06 o 
 -10   8  11     1027.93      918.01    109.55 o 
  -8   8  11      343.54      319.37     60.62 o 
  -6   8  11     2327.60     2456.14    129.83 o 
  -4   8  11      355.61      444.98     68.58 o 
  -2   8  11     1873.80     1737.05    173.04 o 
   0   8  11      200.70      207.52     33.60 o 
   2   8  11     1434.13     1458.56    140.19 o 
   4   8  11       47.05       58.82     32.01 o 
   6   8  11      905.99     1023.16     67.34 o 
   8   8  11        3.32       24.54     49.49 o 
  -9   9  11      294.32      358.53    118.62 o 
  -7   9  11      680.89      619.67     75.58 o 
  -5   9  11      223.03      227.03     61.94 o 
  -3   9  11      574.11      591.47     70.82 o 
  -1   9  11       25.48       43.63     32.43 o 
   1   9  11        0.08       53.75     31.11 o 
   3   9  11       44.15       69.42     21.42 o 
   5   9  11      847.68      777.73     57.73 o 
   7   9  11      404.67      407.02    100.02 o 
  -8  10  11     9375.54     9403.38    238.31 o 
  -6  10  11    10815.89    10528.23    254.14 o 
  -4  10  11     6732.41     7071.40    218.52 o 
  -2  10  11    20156.28    19679.76    407.99 o 
   0  10  11     4113.54     4044.07    118.39 o 
   2  10  11    12922.71    12826.46    396.87 o 
   4  10  11    10428.17    10419.70    188.98 o 
   6  10  11     5720.39     5898.41    270.05 o 
  -9  11  11      296.17      284.53     66.32 o 
  -7  11  11      381.46      334.39     72.71 o 
  -5  11  11        9.87       58.86     49.62 o 
  -3  11  11     1358.39     1333.48    160.41 o 
  -1  11  11       59.81       56.45     33.13 o 
   1  11  11       21.24       33.76     25.00 o 
   3  11  11      129.10      123.15     33.74 o 
   5  11  11        9.78       88.55     58.69 o 
   7  11  11      104.63      191.01     86.71 o 
  -8  12  11      135.82       87.06     54.38 o 
  -6  12  11     3665.31     3491.70    149.64 o 
  -4  12  11      294.20      372.92     61.99 o 
  -2  12  11     4773.88     5050.77    178.56 o 
   0  12  11      618.45      558.69     53.98 o 
   2  12  11     1969.09     1943.37    134.72 o 
   4  12  11       22.79       62.58     67.49 o 
   6  12  11     1032.92      882.32    119.06 o 
  -7  13  11      620.96      800.23     92.24 o 
  -5  13  11      139.02      176.57     59.65 o 
  -3  13  11        7.79       83.63     45.47 o 
  -1  13  11       43.34       73.27     30.83 o 
   1  13  11       15.81        7.34     17.75 o 
   3  13  11      416.49      530.06    152.28 o 
   5  13  11     1303.14     1335.17    149.76 o 
   7  13  11      348.71      442.80    110.04 o 
  -8  14  11     7688.55     7982.58    306.91 o 
  -6  14  11     3908.47     3886.70    297.02 o 
  -4  14  11     8101.09     8547.52    213.02 o 
  -2  14  11     4903.85     4729.30    259.45 o 
   0  14  11     5464.73     5701.59    348.72 o 
   2  14  11     2050.81     2228.40    405.82 o 
   4  14  11     5797.51     6180.53    282.14 o 
   6  14  11     2750.94     2935.14    231.29 o 
  -7  15  11       16.93       73.40     52.71 o 
  -5  15  11      740.31      673.62     82.12 o 
  -3  15  11      442.53      419.23     61.20 o 
  -1  15  11      240.45      235.19     54.87 o 
   1  15  11      415.56      377.00     51.40 o 
   3  15  11      155.11       74.03     67.29 o 
   5  15  11      124.19      160.54     57.67 o 
  -6  16  11     1596.66     1437.63    105.68 o 
  -4  16  11      420.50      375.41     60.88 o 
  -2  16  11     1602.04     1792.13    137.60 o 
   0  16  11       70.85       67.28     54.40 o 
   2  16  11     1232.16     1283.80    154.26 o 
  -5  17  11      815.34      761.19    101.66 o 
  -3  17  11       27.61       38.33     41.62 o 
  -1  17  11      777.23      637.49     78.03 o 
   1  17  11       72.74       85.69     44.79 o 
   3  17  11     1322.06     1436.65    161.22 o 
  -6  18  11      953.17      950.50     95.84 o 
  -4  18  11     7685.38     8190.08    216.66 o 
  -2  18  11      820.16      797.09    182.67 o 
   0  18  11     6982.90     6688.21    351.73 o 
   2  18  11      948.67     1004.43    130.31 o 
  -5  19  11        8.48       57.42     31.85 o 
  -3  19  11        0.72       36.70     36.73 o 
  -1  19  11       73.10      131.30    106.55 o 
   1  19  11       18.01       30.47     72.60 o 
   3  19  11      403.25      362.84    113.51 o 
  -4  20  11      369.78      336.37     68.99 o 
  -2  20  11      779.49      750.10    294.15 o 
   0  20  11      715.42      621.63    119.46 o 
   2  20  11      284.09      214.34     73.42 o 
 -10   0  12     3240.45     3112.65    249.95 o 
  -8   0  12     5568.74     5152.67    260.41 o 
  -6   0  12     8970.66     9025.07    325.58 o 
  -4   0  12    18772.86    20012.82    606.27 o 
  -2   0  12    31861.56    32581.23    553.91 o 
   0   0  12     7817.67     8359.36    328.19 o 
   2   0  12    20977.96    22729.75    451.97 o 
   4   0  12    12816.08    13312.42    351.49 o 
   6   0  12     6460.43     5603.59    219.70 o 
   8   0  12     5163.41     4698.88    269.36 o 
  -9   1  12       73.99       57.95     59.28 o 
  -7   1  12     1346.97     1301.69    105.61 o 
  -5   1  12        9.24       53.69     60.76 o 
  -3   1  12     1829.17     1906.41    118.15 o 
  -1   1  12     2138.12     2395.60    130.37 o 
   1   1  12     1051.22     1091.19    181.67 o 
   3   1  12     2708.80     2251.95    375.41 o 
   5   1  12     1018.39     1068.51     81.87 o 
   7   1  12        0.74       28.33     27.93 o 
 -10   2  12      105.10       83.03     84.87 o 
  -8   2  12       25.70       96.63     63.82 o 
  -6   2  12       87.78      114.68     62.02 o 
  -4   2  12       37.30       53.20     67.19 o 
  -2   2  12      153.89      254.44     55.95 o 
   0   2  12       38.72       73.13     48.27 o 
   2   2  12        3.92       46.47     32.96 o 
   4   2  12        1.98       47.57     21.40 o 
   6   2  12       28.63      100.11     40.50 o 
   8   2  12      289.54      221.52     46.43 o 
  -9   3  12        1.53       42.08     53.85 o 
  -7   3  12      144.97      118.62     57.77 o 
  -5   3  12      143.43      116.99     65.03 o 
  -3   3  12       78.44       56.04     82.62 o 
  -1   3  12       20.11      120.20     69.40 o 
   1   3  12     1868.93     1832.87    100.42 o 
   3   3  12       25.56       26.28     24.62 o 
   5   3  12      133.60      142.61     37.50 o 
   7   3  12      374.49      321.21     44.49 o 
 -10   4  12     3798.06     3889.75    201.25 o 
  -8   4  12     4657.78     4840.84    190.10 o 
  -6   4  12     3346.42     3324.69    149.64 o 
  -4   4  12     5225.24     5462.12    203.67 o 
  -2   4  12    12693.21    12848.72    368.23 o 
   0   4  12      879.97      908.04     81.64 o 
   2   4  12     6885.52     6990.84    206.67 o 
   4   4  12     5630.09     5632.73    128.16 o 
   6   4  12     4670.67     4289.77    433.30 o 
  -9   5  12        0.64       24.76     60.43 o 
  -7   5  12      152.32      195.32     69.26 o 
  -5   5  12      942.70      978.90    132.56 o 
  -3   5  12      760.55      616.80     78.44 o 
  -1   5  12      153.60      184.17     52.34 o 
   1   5  12     5523.12     5222.50    174.44 o 
   3   5  12      281.48      256.22     48.28 o 
   5   5  12      266.61      290.79     53.91 o 
   7   5  12     1364.10     1206.90    134.42 o 
  -8   6  12      155.54      152.98     49.81 o 
  -6   6  12      491.18      543.49    176.52 o 
  -4   6  12      123.27      181.16     52.71 o 
  -2   6  12      809.77      848.82     83.95 o 
   0   6  12       53.42       65.01     52.26 o 
   2   6  12      459.02      445.32     51.87 o 
   4   6  12        9.67       44.63     23.99 o 
   6   6  12       11.86       56.35     31.45 o 
  -9   7  12       10.63       32.22     45.25 o 
  -7   7  12       79.60       64.00     54.42 o 
  -5   7  12        6.32       55.48     48.87 o 
  -3   7  12      141.00      165.25     64.46 o 
  -1   7  12      401.55      349.05     60.55 o 
   1   7  12      154.35       87.07     26.63 o 
   3   7  12       15.72       34.09     23.65 o 
   5   7  12       79.37       79.50     40.13 o 
   7   7  12       11.31       23.31     48.26 o 
  -8   8  12     3722.49     3995.38    168.89 o 
  -6   8  12     3367.94     3391.22    152.08 o 
  -4   8  12     4644.39     4618.74    255.64 o 
  -2   8  12     9556.57    10088.38    356.36 o 
   0   8  12     2124.48     2146.89    110.36 o 
   2   8  12     4311.49     4259.80    127.97 o 
   4   8  12     7473.33     8092.57    183.19 o 
   6   8  12     3930.06     3803.28    217.46 o 
  -9   9  12        9.16       54.32     53.31 o 
  -7   9  12      592.68      465.41    108.72 o 
  -5   9  12      220.04      162.24     54.12 o 
  -3   9  12      394.08      382.69     68.17 o 
  -1   9  12      118.05      113.48     39.26 o 
   1   9  12     1959.88     1610.67    108.90 o 
   3   9  12      124.98       94.52     35.60 o 
   5   9  12      237.04      132.33     71.38 o 
   7   9  12      487.94      551.43    109.84 o 
  -8  10  12       57.84       90.51     48.25 o 
  -6  10  12     2960.48     3158.84    151.11 o 
  -4  10  12      105.09      134.70     52.37 o 
  -2  10  12     2941.21     2334.00    174.83 o 
   0  10  12        1.79       49.62     32.09 o 
   2  10  12      726.87      641.90     78.57 o 
   4  10  12      447.91      467.28    155.45 o 
   6  10  12      222.12      263.83     84.67 o 
  -7  11  12      151.23      208.61    103.08 o 
  -5  11  12       37.24       31.31     49.50 o 
  -3  11  12      118.29      144.82     59.53 o 
  -1  11  12      659.50      642.02    107.70 o 
   1  11  12      509.20      369.85     49.41 o 
   3  11  12      730.55      523.86    166.26 o 
   5  11  12      663.72      789.76    132.96 o 
  -8  12  12     4181.17     3944.45    194.17 o 
  -6  12  12     1502.53     1446.61    131.15 o 
  -4  12  12     5740.27     5997.23    192.73 o 
  -2  12  12     5094.61     4900.42    354.42 o 
   0  12  12     3725.82     3833.39    154.21 o 
   2  12  12     1724.58     1735.32    104.70 o 
   4  12  12     6073.35     7069.58    301.22 o 
   6  12  12     2783.82     3033.18    242.55 o 
  -7  13  12      601.85      521.65     80.84 o 
  -5  13  12      335.19      286.84     64.38 o 
  -3  13  12       76.49       35.76     47.72 o 
  -1  13  12      176.94      214.54    119.85 o 
   1  13  12     1538.78     1449.54    107.42 o 
   3  13  12       35.95       98.98     76.89 o 
   5  13  12       45.25       24.75     73.42 o 
  -6  14  12     2591.69     2735.27    171.31 o 
  -4  14  12      105.30       84.25     56.26 o 
  -2  14  12     1887.18     1809.07    172.81 o 
   0  14  12      186.03      213.93     55.42 o 
   2  14  12      540.21      518.92    239.72 o 
   4  14  12     1356.61     1268.27    162.24 o 
  -5  15  12     1563.10     1616.77    123.02 o 
  -3  15  12       41.87       41.34     45.00 o 
  -1  15  12       15.71       16.85     32.76 o 
   1  15  12     1784.20     1184.37    528.75 o 
   3  15  12      156.48      158.91     69.74 o 
  -6  16  12       19.92       17.57     43.78 o 
  -4  16  12     4065.32     4741.64    213.21 o 
  -2  16  12     1501.33     1485.76    116.65 o 
   0  16  12     1620.82     1863.89    121.34 o 
   2  16  12      465.85      453.86    108.20 o 
  -5  17  12      137.11      112.06     44.55 o 
  -3  17  12      186.59      161.54     69.82 o 
  -1  17  12        0.09        9.40     40.38 o 
   1  17  12        8.03       29.24     44.17 o 
   3  17  12       24.44      -23.72     69.33 o 
  -4  18  12      331.66      350.76     78.74 o 
  -2  18  12     1397.33     1193.15    113.71 o 
   0  18  12      133.97      120.87     66.88 o 
  -9   1  13      515.07      483.57     87.85 o 
  -7   1  13      457.43      487.48     85.01 o 
  -5   1  13     1336.63     1465.96    108.49 o 
  -3   1  13      270.63      243.80     80.79 o 
  -1   1  13       72.23       90.35     56.93 o 
   1   1  13     1322.77     1132.61     85.11 o 
   3   1  13       82.01       36.97     24.29 o 
   5   1  13       91.85       97.29     36.81 o 
  -8   2  13     1649.98     1470.68    123.08 o 
  -6   2  13      530.15      593.07     87.20 o 
  -4   2  13     4944.59     4540.63    242.96 o 
  -2   2  13     2019.29     1932.37    111.98 o 
   0   2  13     4372.89     4358.99    328.95 o 
   2   2  13      602.35      597.97     92.57 o 
   4   2  13    11227.72    11635.91    332.64 o 
   6   2  13      820.08      772.04     78.87 o 
  -9   3  13      678.82      612.79     88.51 o 
  -7   3  13     3069.99     2683.28    356.81 o 
  -5   3  13     2061.14     2133.61    128.07 o 
  -3   3  13      285.81      278.14     64.24 o 
  -1   3  13     1148.38     1106.69    161.52 o 
   1   3  13      652.40      598.25     64.54 o 
   3   3  13       68.26      110.94     41.71 o 
   5   3  13       71.70      109.59     43.50 o 
  -8   4  13      179.07      150.61     59.95 o 
  -6   4  13       74.35      128.70     64.34 o 
  -4   4  13       20.64       48.80     49.33 o 
  -2   4  13        8.59       51.33     49.46 o 
   0   4  13      110.01      139.73     59.91 o 
   2   4  13       54.79       50.10     41.52 o 
   4   4  13     1054.07      932.75    199.46 o 
   6   4  13      231.89      354.64    109.21 o 
  -7   5  13       78.29       65.89     52.78 o 
  -5   5  13      168.83      217.20     83.85 o 
  -3   5  13      252.73      281.90     62.00 o 
  -1   5  13       42.50       30.66     49.86 o 
   1   5  13       48.93       45.66     46.08 o 
   3   5  13        0.03       13.25     32.94 o 
   5   5  13      109.35      133.04     38.38 o 
  -8   6  13       80.82       68.86     49.06 o 
  -6   6  13      249.71      237.58     68.41 o 
  -4   6  13     4812.72     4898.24    174.30 o 
  -2   6  13     3400.96     3502.48    146.91 o 
   0   6  13     3005.00     3156.97    132.54 o 
   2   6  13      324.75      300.79     58.41 o 
   4   6  13     3394.63     3537.15    394.93 o 
   6   6  13      308.43      323.76     86.72 o 
  -7   7  13     1293.50     1193.17    104.70 o 
  -5   7  13      982.77      873.52    134.20 o 
  -3   7  13      552.41      555.69     85.62 o 
  -1   7  13      675.11      805.41     79.91 o 
   1   7  13     1129.80     1191.62    115.07 o 
   3   7  13       46.44       27.52     34.77 o 
   5   7  13       77.97       36.27     27.07 o 
  -8   8  13       23.19       53.61     55.35 o 
  -6   8  13      175.01      197.63     51.09 o 
  -4   8  13       52.75       42.59     52.53 o 
  -2   8  13      234.12      208.80     60.74 o 
   0   8  13      321.59      378.00     65.76 o 
   2   8  13       37.96       35.30     31.28 o 
   4   8  13     1059.95     1244.14     89.43 o 
  -7   9  13      318.41      351.48     71.09 o 
  -5   9  13      328.84      376.64     66.73 o 
  -3   9  13      928.00     1017.37     96.09 o 
  -1   9  13      198.45      216.61     52.59 o 
   1   9  13       31.67       64.01     75.67 o 
   3   9  13      187.89      167.88     71.95 o 
   5   9  13       19.15       53.17     67.28 o 
  -6  10  13     1981.91     2010.65    127.14 o 
  -4  10  13     9665.18     9739.24    241.21 o 
  -2  10  13     7933.07     8305.02    216.50 o 
   0  10  13     7310.75     7125.55    195.74 o 
   2  10  13     3486.70     3216.97    125.23 o 
   4  10  13     7479.54     7934.81    447.29 o 
  -7  11  13      800.75      670.36    105.35 o 
  -5  11  13      130.58       68.42     48.82 o 
  -3  11  13      225.93      308.13     62.95 o 
  -1  11  13      705.83      665.21     75.78 o 
   1  11  13      731.51      733.14     82.80 o 
   3  11  13      102.47       57.88     49.49 o 
  -6  12  13      137.79      175.34     76.39 o 
  -4  12  13      573.39      432.35     74.83 o 
  -2  12  13      120.61      126.83     49.43 o 
   0  12  13     1023.60     1152.24    119.37 o 
   2  12  13       85.54       63.94     30.61 o 
   4  12  13     1426.28     1452.43    167.97 o 
  -5  13  13      628.09      685.82     83.65 o 
  -3  13  13     1841.75     1886.49    119.05 o 
  -1  13  13      437.26      419.23     80.38 o 
   1  13  13      267.49      196.22     48.48 o 
   3  13  13      654.53      801.62    135.82 o 
  -4  14  13     2605.71     2251.63    142.32 o 
  -2  14  13     4519.91     4669.80    167.75 o 
   0  14  13     1122.26      932.87    109.76 o 
   2  14  13     3331.40     3128.11    333.69 o 
  -3  15  13        5.29       44.41     47.94 o 
  -1  15  13       16.92       26.09     26.43 o 
   1  15  13      600.04      453.27    268.97 o 
  -2  16  13      168.70      139.91     56.18 o 
   0  16  13      573.20      432.40    247.90 o 
  -6   0  14     3068.96     2988.11    212.69 o 
  -4   0  14    14897.14    14829.06    429.74 o 
  -2   0  14    10747.53    10663.44    364.11 o 
   0   0  14    15464.51    15662.60    404.56 o 
   2   0  14      622.19      337.91    295.57 o 
   4   0  14     7525.31     7301.72    397.69 o 
  -7   1  14      493.30      405.10     76.22 o 
  -5   1  14      235.09      217.41     58.00 o 
  -3   1  14       10.31       40.37     51.93 o 
  -1   1  14      292.13      303.14     56.15 o 
   1   1  14      277.84      305.93     54.33 o 
   3   1  14      132.66       84.39     48.17 o 
   5   1  14       27.74       47.86     36.56 o 
  -6   2  14       77.15      112.38     57.41 o 
  -4   2  14      128.90      122.86     53.21 o 
  -2   2  14        1.82       32.80     47.17 o 
   0   2  14      375.05      357.73     63.08 o 
   2   2  14      170.61      201.86     61.62 o 
   4   2  14       96.13       34.48     47.12 o 
  -7   3  14      157.88      249.61     72.51 o 
  -5   3  14      458.36      453.48     74.33 o 
  -3   3  14       35.83       45.15     50.30 o 
  -1   3  14      204.42      213.47     61.96 o 
   1   3  14       16.76       17.55     37.85 o 
   3   3  14      430.53      317.73    122.13 o 
   5   3  14      102.70      139.48     53.17 o 
  -6   4  14      392.62      489.68     96.33 o 
  -4   4  14     1836.20     1847.29    123.25 o 
  -2   4  14     1040.13     1042.12     91.64 o 
   0   4  14     3283.11     3240.32    138.65 o 
   2   4  14      920.54      673.29     94.22 o 
   4   4  14     8022.52     7986.50    319.43 o 
  -7   5  14      666.92      793.67     94.80 o 
  -5   5  14      696.29      660.17     85.09 o 
  -3   5  14       63.83      107.50     56.13 o 
  -1   5  14      113.25       94.22     45.34 o 
   1   5  14       78.41       75.68     46.36 o 
   3   5  14       46.43       29.18     27.78 o 
  -6   6  14       61.95       50.37     48.43 o 
  -4   6  14      417.82      297.31     80.22 o 
  -2   6  14       78.60       54.63     43.60 o 
   0   6  14      774.07      964.37     90.11 o 
   2   6  14      265.00      237.10     47.70 o 
   4   6  14      854.23      840.54    216.12 o 
  -5   7  14       12.00       90.53     68.76 o 
  -3   7  14       47.59       61.34     48.76 o 
  -1   7  14       51.41       62.17     47.13 o 
   1   7  14      166.86      202.45     57.22 o 
   3   7  14       75.37       25.76     32.95 o 
  -6   8  14      391.22      371.18     74.39 o 
  -4   8  14     2580.05     2598.06    179.91 o 
  -2   8  14     2730.51     2789.26    135.36 o 
   0   8  14     1615.66     1618.94    162.75 o 
   2   8  14     1891.14     2038.50    107.13 o 
  -5   9  14      368.73      339.67     73.90 o 
  -3   9  14      147.20      120.71     53.65 o 
  -1   9  14      328.04      328.24     58.64 o 
   1   9  14       50.53       47.45     27.78 o 
   3   9  14       16.94       48.67     44.58 o 
  -4  10  14     1849.26     1763.70    136.22 o 
  -2  10  14        1.02       67.96     54.05 o 
   0  10  14     1286.93     1109.15    157.12 o 
   2  10  14       41.23       80.37     71.17 o 
  -3  11  14      533.85      425.40     69.86 o 
  -1  11  14      312.74      194.48     55.48 o 
   1  11  14       97.81      103.86     43.88 o 
  -4  12  14      907.62      838.21     95.18 o 
  -2  12  14     2600.96     2545.07    145.52 o 
   0  12  14      335.52      245.37     60.32 o 
  -1  13  14       90.78       82.92     48.96 o 
  -5   1  15       21.40       53.84     47.46 o 
  -3   1  15        8.24       11.73     41.73 o 
  -1   1  15       11.90       58.13     48.46 o 
   1   1  15      340.70      388.66     67.25 o 
  -4   2  15     2411.12     2659.53    161.17 o 
  -2   2  15      327.56      329.75     74.05 o 
   0   2  15     1307.08     1228.33    101.32 o 
   2   2  15     2635.68     2555.04    167.41 o 
  -5   3  15       24.88       11.04     42.85 o 
  -3   3  15      331.81      233.49     53.36 o 
  -1   3  15        0.36       89.11     44.52 o 
   1   3  15      654.83      512.30     88.25 o 
  -4   4  15      650.19      570.52     75.89 o 
  -2   4  15      407.63      481.16    146.65 o 
   0   4  15      132.36      118.61     40.63 o 
   2   4  15        8.86       23.57     34.23 o 
  -3   5  15       17.78       70.24     42.71 o 
  -1   5  15      245.10      208.48     67.06 o 
   1   5  15       54.84       55.76     40.37 o 
  -4   6  15     2006.74     2059.71    146.43 o 
  -2   6  15     1421.30     1406.73    109.56 o 
   0   6  15      473.55      527.36     65.85 o 
  -3   7  15       37.04       52.39     45.75 o 
  -1   7  15       88.63       72.17     42.37 o 
   1   7  15      654.95      578.44    109.23 o 
  -2   8  15      200.43      250.41     60.84 o 
   0   8  15      667.18      654.59    211.50 o 
                                                 
